# Supplementary material for: Duplicate Gene Divergence by Changes in MicroRNA Binding Sites in Arabidopsis and Brassica
Source: Genome Biol Evol. 2015 Feb 2;7(3):646–55. doi: 10.1093/gbe/evv023 (PMC5322543; doi:10.1093/gbe/evv023)
Supplement: Supplementary Data [file supp_evv023_Table_S1.xlsx]

## Sheet: Duplicates
List of duplicates
AT1G01010
AT1G01020
AT1G01030
AT1G01040
AT1G01050
AT1G01060
AT1G01070
AT1G01080
AT1G01090
AT1G01100
AT1G01110
AT1G01120
AT1G01130
AT1G01140
AT1G01160
AT1G01170
AT1G01190
AT1G01200
AT1G01210
AT1G01225
AT1G01230
AT1G01240
AT1G01250
AT1G01260
AT1G01280
AT1G01300
AT1G01310
AT1G01320
AT1G01340
AT1G01350
AT1G01355
AT1G01360
AT1G01370
AT1G01380
AT1G01390
AT1G01410
AT1G01420
AT1G01430
AT1G01440
AT1G01450
AT1G01453
AT1G01460
AT1G01470
AT1G01480
AT1G01490
AT1G01500
AT1G01510
AT1G01520
AT1G01530
AT1G01540
AT1G01550
AT1G01560
AT1G01570
AT1G01580
AT1G01590
AT1G01600
AT1G01610
AT1G01620
AT1G01630
AT1G01640
AT1G01650
AT1G01660
AT1G01670
AT1G01680
AT1G01695
AT1G01700
AT1G01710
AT1G01720
AT1G01725
AT1G01740
AT1G01750
AT1G01780
AT1G01790
AT1G01800
AT1G01820
AT1G01830
AT1G01860
AT1G01880
AT1G01900
AT1G01910
AT1G01940
AT1G01950
AT1G01960
AT1G01970
AT1G01980
AT1G02000
AT1G02010
AT1G02030
AT1G02040
AT1G02050
AT1G02060
AT1G02065
AT1G02070
AT1G02110
AT1G02120
AT1G02130
AT1G02150
AT1G02170
AT1G02190
AT1G02205
AT1G02210
AT1G02220
AT1G02230
AT1G02250
AT1G02270
AT1G02280
AT1G02300
AT1G02305
AT1G02310
AT1G02335
AT1G02340
AT1G02360
AT1G02370
AT1G02380
AT1G02390
AT1G02400
AT1G02405
AT1G02420
AT1G02430
AT1G02440
AT1G02450
AT1G02460
AT1G02470
AT1G02475
AT1G02500
AT1G02510
AT1G02520
AT1G02530
AT1G02550
AT1G02560
AT1G02570
AT1G02580
AT1G02590
AT1G02610
AT1G02620
AT1G02630
AT1G02640
AT1G02650
AT1G02660
AT1G02670
AT1G02690
AT1G02700
AT1G02720
AT1G02730
AT1G02740
AT1G02750
AT1G02770
AT1G02780
AT1G02790
AT1G02800
AT1G02810
AT1G02813
AT1G02816
AT1G02820
AT1G02830
AT1G02840
AT1G02850
AT1G02860
AT1G02880
AT1G02890
AT1G02900
AT1G02910
AT1G02920
AT1G02930
AT1G02940
AT1G02950
AT1G02970
AT1G02980
AT1G03000
AT1G03010
AT1G03020
AT1G03040
AT1G03050
AT1G03055
AT1G03060
AT1G03070
AT1G03080
AT1G03090
AT1G03100
AT1G03103
AT1G03120
AT1G03130
AT1G03140
AT1G03150
AT1G03170
AT1G03190
AT1G03200
AT1G03210
AT1G03220
AT1G03230
AT1G03240
AT1G03260
AT1G03270
AT1G03280
AT1G03290
AT1G03300
AT1G03310
AT1G03340
AT1G03350
AT1G03370
AT1G03380
AT1G03390
AT1G03400
AT1G03410
AT1G03430
AT1G03440
AT1G03445
AT1G03457
AT1G03470
AT1G03475
AT1G03495
AT1G03510
AT1G03520
AT1G03540
AT1G03550
AT1G03560
AT1G03590
AT1G03610
AT1G03620
AT1G03630
AT1G03660
AT1G03670
AT1G03680
AT1G03700
AT1G03710
AT1G03720
AT1G03730
AT1G03740
AT1G03750
AT1G03770
AT1G03790
AT1G03800
AT1G03810
AT1G03830
AT1G03840
AT1G03850
AT1G03860
AT1G03870
AT1G03880
AT1G03890
AT1G03900
AT1G03905
AT1G03910
AT1G03920
AT1G03930
AT1G03940
AT1G03950
AT1G03960
AT1G03970
AT1G03980
AT1G03982
AT1G03990
AT1G04000
AT1G04010
AT1G04020
AT1G04030
AT1G04040
AT1G04050
AT1G04070
AT1G04080
AT1G04090
AT1G04100
AT1G04110
AT1G04120
AT1G04140
AT1G04150
AT1G04160
AT1G04170
AT1G04180
AT1G04210
AT1G04220
AT1G04230
AT1G04240
AT1G04250
AT1G04260
AT1G04270
AT1G04280
AT1G04290
AT1G04300
AT1G04310
AT1G04330
AT1G04340
AT1G04350
AT1G04360
AT1G04370
AT1G04380
AT1G04400
AT1G04410
AT1G04420
AT1G04430
AT1G04440
AT1G04450
AT1G04470
AT1G04480
AT1G04490
AT1G04500
AT1G04510
AT1G04520
AT1G04540
AT1G04550
AT1G04560
AT1G04570
AT1G04580
AT1G04590
AT1G04600
AT1G04610
AT1G04625
AT1G04630
AT1G04640
AT1G04645
AT1G04680
AT1G04690
AT1G04700
AT1G04710
AT1G04750
AT1G04760
AT1G04770
AT1G04780
AT1G04810
AT1G04820
AT1G04830
AT1G04840
AT1G04850
AT1G04860
AT1G04870
AT1G04880
AT1G04890
AT1G04910
AT1G04920
AT1G04930
AT1G04940
AT1G04950
AT1G04960
AT1G04970
AT1G04980
AT1G04990
AT1G05000
AT1G05010
AT1G05020
AT1G05030
AT1G05070
AT1G05080
AT1G05090
AT1G05100
AT1G05120
AT1G05140
AT1G05150
AT1G05160
AT1G05170
AT1G05180
AT1G05190
AT1G05200
AT1G05210
AT1G05220
AT1G05230
AT1G05240
AT1G05250
AT1G05260
AT1G05270
AT1G05280
AT1G05290
AT1G05291
AT1G05300
AT1G05310
AT1G05320
AT1G05340
AT1G05360
AT1G05370
AT1G05380
AT1G05400
AT1G05420
AT1G05450
AT1G05460
AT1G05470
AT1G05490
AT1G05500
AT1G05510
AT1G05520
AT1G05530
AT1G05540
AT1G05550
AT1G05560
AT1G05570
AT1G05575
AT1G05577
AT1G05580
AT1G05590
AT1G05600
AT1G05610
AT1G05615
AT1G05620
AT1G05630
AT1G05640
AT1G05650
AT1G05660
AT1G05670
AT1G05680
AT1G05690
AT1G05700
AT1G05710
AT1G05730
AT1G05740
AT1G05750
AT1G05760
AT1G05770
AT1G05780
AT1G05785
AT1G05800
AT1G05805
AT1G05810
AT1G05820
AT1G05830
AT1G05840
AT1G05850
AT1G05860
AT1G05870
AT1G05880
AT1G05890
AT1G05894
AT1G05900
AT1G05910
AT1G05920
AT1G05930
AT1G05940
AT1G05960
AT1G05990
AT1G06000
AT1G06020
AT1G06030
AT1G06040
AT1G06050
AT1G06060
AT1G06070
AT1G06080
AT1G06090
AT1G06100
AT1G06120
AT1G06130
AT1G06135
AT1G06137
AT1G06140
AT1G06145
AT1G06149
AT1G06150
AT1G06160
AT1G06170
AT1G06180
AT1G06190
AT1G06200
AT1G06210
AT1G06220
AT1G06225
AT1G06230
AT1G06240
AT1G06250
AT1G06260
AT1G06270
AT1G06280
AT1G06290
AT1G06310
AT1G06330
AT1G06340
AT1G06350
AT1G06360
AT1G06380
AT1G06390
AT1G06400
AT1G06410
AT1G06430
AT1G06440
AT1G06450
AT1G06470
AT1G06490
AT1G06515
AT1G06520
AT1G06530
AT1G06540
AT1G06550
AT1G06580
AT1G06620
AT1G06630
AT1G06640
AT1G06645
AT1G06650
AT1G06660
AT1G06670
AT1G06680
AT1G06690
AT1G06700
AT1G06710
AT1G06730
AT1G06750
AT1G06760
AT1G06770
AT1G06780
AT1G06800
AT1G06810
AT1G06820
AT1G06830
AT1G06840
AT1G06850
AT1G06870
AT1G06890
AT1G06900
AT1G06910
AT1G06920
AT1G06923
AT1G06925
AT1G06960
AT1G06970
AT1G06980
AT1G06990
AT1G07000
AT1G07010
AT1G07025
AT1G07030
AT1G07040
AT1G07050
AT1G07070
AT1G07080
AT1G07090
AT1G07120
AT1G07140
AT1G07150
AT1G07160
AT1G07170
AT1G07175
AT1G07180
AT1G07200
AT1G07220
AT1G07230
AT1G07240
AT1G07250
AT1G07260
AT1G07270
AT1G07280
AT1G07290
AT1G07300
AT1G07310
AT1G07320
AT1G07330
AT1G07340
AT1G07350
AT1G07360
AT1G07370
AT1G07380
AT1G07390
AT1G07400
AT1G07410
AT1G07420
AT1G07430
AT1G07440
AT1G07450
AT1G07460
AT1G07470
AT1G07473
AT1G07476
AT1G07480
AT1G07490
AT1G07510
AT1G07520
AT1G07530
AT1G07540
AT1G07550
AT1G07560
AT1G07570
AT1G07590
AT1G07600
AT1G07610
AT1G07620
AT1G07630
AT1G07640
AT1G07650
AT1G07660
AT1G07670
AT1G07680
AT1G07690
AT1G07700
AT1G07705
AT1G07710
AT1G07720
AT1G07725
AT1G07730
AT1G07740
AT1G07745
AT1G07747
AT1G07750
AT1G07770
AT1G07780
AT1G07790
AT1G07795
AT1G07810
AT1G07820
AT1G07850
AT1G07870
AT1G07880
AT1G07890
AT1G07900
AT1G07920
AT1G07930
AT1G07940
AT1G07950
AT1G07960
AT1G07990
AT1G08000
AT1G08005
AT1G08010
AT1G08035
AT1G08040
AT1G08050
AT1G08060
AT1G08065
AT1G08070
AT1G08080
AT1G08090
AT1G08100
AT1G08110
AT1G08120
AT1G08125
AT1G08130
AT1G08135
AT1G08140
AT1G08150
AT1G08160
AT1G08170
AT1G08200
AT1G08210
AT1G08230
AT1G08250
AT1G08260
AT1G08270
AT1G08290
AT1G08300
AT1G08310
AT1G08315
AT1G08320
AT1G08340
AT1G08350
AT1G08360
AT1G08400
AT1G08410
AT1G08420
AT1G08430
AT1G08440
AT1G08450
AT1G08460
AT1G08465
AT1G08470
AT1G08490
AT1G08510
AT1G08520
AT1G08530
AT1G08540
AT1G08560
AT1G08570
AT1G08590
AT1G08600
AT1G08610
AT1G08620
AT1G08630
AT1G08650
AT1G08660
AT1G08670
AT1G08680
AT1G08695
AT1G08700
AT1G08720
AT1G08730
AT1G08760
AT1G08770
AT1G08790
AT1G08810
AT1G08820
AT1G08830
AT1G08840
AT1G08845
AT1G08860
AT1G08880
AT1G08890
AT1G08900
AT1G08910
AT1G08920
AT1G08930
AT1G08940
AT1G08960
AT1G08970
AT1G08980
AT1G08985
AT1G08990
AT1G09000
AT1G09030
AT1G09040
AT1G09050
AT1G09060
AT1G09070
AT1G09080
AT1G09090
AT1G09100
AT1G09130
AT1G09140
AT1G09150
AT1G09155
AT1G09157
AT1G09160
AT1G09170
AT1G09180
AT1G09190
AT1G09200
AT1G09210
AT1G09220
AT1G09240
AT1G09245
AT1G09250
AT1G09260
AT1G09270
AT1G09280
AT1G09300
AT1G09310
AT1G09320
AT1G09340
AT1G09350
AT1G09360
AT1G09370
AT1G09380
AT1G09390
AT1G09400
AT1G09410
AT1G09420
AT1G09430
AT1G09440
AT1G09460
AT1G09470
AT1G09480
AT1G09483
AT1G09490
AT1G09500
AT1G09510
AT1G09520
AT1G09530
AT1G09540
AT1G09550
AT1G09560
AT1G09570
AT1G09575
AT1G09580
AT1G09590
AT1G09600
AT1G09610
AT1G09630
AT1G09640
AT1G09645
AT1G09650
AT1G09660
AT1G09665
AT1G09680
AT1G09690
AT1G09700
AT1G09710
AT1G09720
AT1G09730
AT1G09740
AT1G09750
AT1G09770
AT1G09780
AT1G09790
AT1G09795
AT1G09800
AT1G09810
AT1G09812
AT1G09820
AT1G09840
AT1G09850
AT1G09860
AT1G09880
AT1G09890
AT1G09900
AT1G09910
AT1G09920
AT1G09930
AT1G09932
AT1G09935
AT1G09940
AT1G09950
AT1G09960
AT1G09970
AT1G09980
AT1G09995
AT1G10000
AT1G10010
AT1G10020
AT1G10040
AT1G10050
AT1G10060
AT1G10070
AT1G10090
AT1G10110
AT1G10120
AT1G10130
AT1G10140
AT1G10150
AT1G10155
AT1G10170
AT1G10180
AT1G10190
AT1G10200
AT1G10210
AT1G10220
AT1G10230
AT1G10240
AT1G10250
AT1G10270
AT1G10280
AT1G10290
AT1G10300
AT1G10310
AT1G10320
AT1G10330
AT1G10340
AT1G10350
AT1G10360
AT1G10370
AT1G10380
AT1G10385
AT1G10390
AT1G10400
AT1G10410
AT1G10430
AT1G10450
AT1G10455
AT1G10460
AT1G10470
AT1G10480
AT1G10490
AT1G10500
AT1G10510
AT1G10530
AT1G10540
AT1G10550
AT1G10560
AT1G10570
AT1G10580
AT1G10585
AT1G10586
AT1G10588
AT1G10590
AT1G10600
AT1G10610
AT1G10620
AT1G10630
AT1G10640
AT1G10650
AT1G10657
AT1G10660
AT1G10670
AT1G10680
AT1G10690
AT1G10700
AT1G10710
AT1G10717
AT1G10720
AT1G10730
AT1G10740
AT1G10745
AT1G10747
AT1G10750
AT1G10760
AT1G10770
AT1G10790
AT1G10810
AT1G10820
AT1G10850
AT1G10870
AT1G10880
AT1G10890
AT1G10900
AT1G10910
AT1G10920
AT1G10930
AT1G10940
AT1G10950
AT1G10960
AT1G10970
AT1G10980
AT1G11000
AT1G11020
AT1G11040
AT1G11050
AT1G11060
AT1G11070
AT1G11080
AT1G11090
AT1G11100
AT1G11110
AT1G11120
AT1G11130
AT1G11145
AT1G11160
AT1G11170
AT1G11180
AT1G11190
AT1G11200
AT1G11210
AT1G11220
AT1G11230
AT1G11250
AT1G11260
AT1G11270
AT1G11280
AT1G11290
AT1G11300
AT1G11310
AT1G11330
AT1G11340
AT1G11350
AT1G11360
AT1G11362
AT1G11370
AT1G11390
AT1G11410
AT1G11420
AT1G11430
AT1G11450
AT1G11460
AT1G11475
AT1G11490
AT1G11500
AT1G11510
AT1G11520
AT1G11530
AT1G11540
AT1G11545
AT1G11560
AT1G11570
AT1G11580
AT1G11590
AT1G11593
AT1G11600
AT1G11608
AT1G11610
AT1G11620
AT1G11630
AT1G11650
AT1G11655
AT1G11660
AT1G11670
AT1G11680
AT1G11690
AT1G11700
AT1G11710
AT1G11720
AT1G11730
AT1G11740
AT1G11750
AT1G11765
AT1G11770
AT1G11790
AT1G11810
AT1G11820
AT1G11840
AT1G11860
AT1G11870
AT1G11890
AT1G11900
AT1G11905
AT1G11910
AT1G11915
AT1G11920
AT1G11925
AT1G11930
AT1G11940
AT1G11950
AT1G11960
AT1G11970
AT1G11980
AT1G11990
AT1G12000
AT1G12010
AT1G12020
AT1G12030
AT1G12040
AT1G12070
AT1G12090
AT1G12100
AT1G12110
AT1G12120
AT1G12130
AT1G12140
AT1G12150
AT1G12160
AT1G12170
AT1G12180
AT1G12190
AT1G12200
AT1G12210
AT1G12220
AT1G12240
AT1G12250
AT1G12260
AT1G12270
AT1G12280
AT1G12290
AT1G12300
AT1G12310
AT1G12320
AT1G12330
AT1G12340
AT1G12350
AT1G12360
AT1G12380
AT1G12390
AT1G12400
AT1G12410
AT1G12420
AT1G12430
AT1G12440
AT1G12450
AT1G12460
AT1G12480
AT1G12490
AT1G12500
AT1G12520
AT1G12530
AT1G12540
AT1G12550
AT1G12560
AT1G12570
AT1G12580
AT1G12600
AT1G12610
AT1G12620
AT1G12630
AT1G12640
AT1G12660
AT1G12663
AT1G12665
AT1G12672
AT1G12680
AT1G12700
AT1G12710
AT1G12730
AT1G12740
AT1G12750
AT1G12760
AT1G12770
AT1G12775
AT1G12780
AT1G12800
AT1G12820
AT1G12850
AT1G12860
AT1G12870
AT1G12880
AT1G12890
AT1G12900
AT1G12910
AT1G12920
AT1G12930
AT1G12940
AT1G12950
AT1G12960
AT1G12970
AT1G12980
AT1G12990
AT1G13000
AT1G13020
AT1G13040
AT1G13050
AT1G13060
AT1G13080
AT1G13090
AT1G13100
AT1G13110
AT1G13120
AT1G13130
AT1G13140
AT1G13150
AT1G13160
AT1G13170
AT1G13180
AT1G13190
AT1G13195
AT1G13200
AT1G13210
AT1G13220
AT1G13230
AT1G13245
AT1G13250
AT1G13260
AT1G13270
AT1G13280
AT1G13290
AT1G13300
AT1G13320
AT1G13340
AT1G13350
AT1G13360
AT1G13370
AT1G13380
AT1G13390
AT1G13400
AT1G13410
AT1G13420
AT1G13430
AT1G13440
AT1G13450
AT1G13460
AT1G13470
AT1G13480
AT1G13490
AT1G13500
AT1G13510
AT1G13520
AT1G13530
AT1G13540
AT1G13550
AT1G13560
AT1G13570
AT1G13580
AT1G13600
AT1G13607
AT1G13608
AT1G13609
AT1G13610
AT1G13620
AT1G13630
AT1G13635
AT1G13640
AT1G13680
AT1G13690
AT1G13700
AT1G13710
AT1G13730
AT1G13740
AT1G13750
AT1G13770
AT1G13780
AT1G13790
AT1G13800
AT1G13810
AT1G13820
AT1G13830
AT1G13860
AT1G13880
AT1G13890
AT1G13900
AT1G13910
AT1G13920
AT1G13930
AT1G13940
AT1G13950
AT1G13960
AT1G13970
AT1G13980
AT1G14000
AT1G14010
AT1G14020
AT1G14030
AT1G14040
AT1G14048
AT1G14060
AT1G14070
AT1G14080
AT1G14100
AT1G14110
AT1G14120
AT1G14130
AT1G14140
AT1G14150
AT1G14160
AT1G14170
AT1G14185
AT1G14190
AT1G14200
AT1G14210
AT1G14220
AT1G14230
AT1G14240
AT1G14250
AT1G14260
AT1G14270
AT1G14280
AT1G14290
AT1G14310
AT1G14315
AT1G14320
AT1G14330
AT1G14340
AT1G14350
AT1G14360
AT1G14370
AT1G14380
AT1G14390
AT1G14400
AT1G14410
AT1G14420
AT1G14430
AT1G14440
AT1G14450
AT1G14460
AT1G14470
AT1G14480
AT1G14490
AT1G14500
AT1G14510
AT1G14520
AT1G14530
AT1G14540
AT1G14550
AT1G14560
AT1G14570
AT1G14580
AT1G14590
AT1G14600
AT1G14610
AT1G14630
AT1G14640
AT1G14650
AT1G14660
AT1G14670
AT1G14680
AT1G14685
AT1G14686
AT1G14687
AT1G14690
AT1G14700
AT1G14710
AT1G14720
AT1G14730
AT1G14740
AT1G14750
AT1G14760
AT1G14780
AT1G14790
AT1G14800
AT1G14820
AT1G14830
AT1G14840
AT1G14860
AT1G14870
AT1G14880
AT1G14890
AT1G14900
AT1G14910
AT1G14920
AT1G14930
AT1G14940
AT1G14950
AT1G14960
AT1G14970
AT1G14980
AT1G15000
AT1G15010
AT1G15015
AT1G15020
AT1G15030
AT1G15040
AT1G15050
AT1G15060
AT1G15080
AT1G15100
AT1G15120
AT1G15125
AT1G15150
AT1G15160
AT1G15170
AT1G15180
AT1G15210
AT1G15215
AT1G15240
AT1G15250
AT1G15260
AT1G15270
AT1G15280
AT1G15290
AT1G15310
AT1G15330
AT1G15350
AT1G15360
AT1G15380
AT1G15390
AT1G15400
AT1G15430
AT1G15440
AT1G15460
AT1G15470
AT1G15480
AT1G15490
AT1G15500
AT1G15510
AT1G15520
AT1G15530
AT1G15540
AT1G15550
AT1G15570
AT1G15580
AT1G15590
AT1G15600
AT1G15610
AT1G15620
AT1G15630
AT1G15640
AT1G15670
AT1G15680
AT1G15690
AT1G15700
AT1G15710
AT1G15720
AT1G15730
AT1G15740
AT1G15750
AT1G15757
AT1G15760
AT1G15770
AT1G15780
AT1G15790
AT1G15800
AT1G15810
AT1G15820
AT1G15850
AT1G15860
AT1G15870
AT1G15880
AT1G15890
AT1G15910
AT1G15920
AT1G15930
AT1G15940
AT1G15950
AT1G15960
AT1G15970
AT1G15990
AT1G16000
AT1G16010
AT1G16020
AT1G16030
AT1G16060
AT1G16070
AT1G16090
AT1G16110
AT1G16120
AT1G16130
AT1G16150
AT1G16160
AT1G16170
AT1G16180
AT1G16190
AT1G16220
AT1G16225
AT1G16230
AT1G16240
AT1G16250
AT1G16260
AT1G16270
AT1G16280
AT1G16300
AT1G16310
AT1G16320
AT1G16330
AT1G16340
AT1G16350
AT1G16360
AT1G16370
AT1G16380
AT1G16390
AT1G16400
AT1G16410
AT1G16420
AT1G16430
AT1G16440
AT1G16460
AT1G16470
AT1G16480
AT1G16490
AT1G16500
AT1G16510
AT1G16520
AT1G16530
AT1G16540
AT1G16560
AT1G16610
AT1G16630
AT1G16640
AT1G16670
AT1G16680
AT1G16690
AT1G16700
AT1G16705
AT1G16710
AT1G16720
AT1G16740
AT1G16750
AT1G16760
AT1G16780
AT1G16800
AT1G16825
AT1G16830
AT1G16840
AT1G16860
AT1G16880
AT1G16890
AT1G16905
AT1G16910
AT1G16920
AT1G16930
AT1G16940
AT1G16960
AT1G16980
AT1G17000
AT1G17010
AT1G17020
AT1G17030
AT1G17040
AT1G17050
AT1G17060
AT1G17070
AT1G17080
AT1G17100
AT1G17110
AT1G17120
AT1G17130
AT1G17140
AT1G17145
AT1G17147
AT1G17150
AT1G17160
AT1G17170
AT1G17180
AT1G17190
AT1G17200
AT1G17210
AT1G17220
AT1G17230
AT1G17240
AT1G17250
AT1G17260
AT1G17270
AT1G17280
AT1G17290
AT1G17300
AT1G17310
AT1G17340
AT1G17345
AT1G17350
AT1G17360
AT1G17370
AT1G17380
AT1G17400
AT1G17410
AT1G17420
AT1G17430
AT1G17440
AT1G17450
AT1G17455
AT1G17460
AT1G17470
AT1G17480
AT1G17490
AT1G17500
AT1G17520
AT1G17530
AT1G17540
AT1G17545
AT1G17550
AT1G17560
AT1G17580
AT1G17590
AT1G17600
AT1G17610
AT1G17615
AT1G17620
AT1G17630
AT1G17640
AT1G17650
AT1G17700
AT1G17710
AT1G17720
AT1G17730
AT1G17745
AT1G17750
AT1G17770
AT1G17780
AT1G17790
AT1G17800
AT1G17810
AT1G17820
AT1G17830
AT1G17840
AT1G17850
AT1G17860
AT1G17870
AT1G17880
AT1G17890
AT1G17910
AT1G17920
AT1G17930
AT1G17940
AT1G17950
AT1G17960
AT1G17970
AT1G17980
AT1G17990
AT1G18000
AT1G18010
AT1G18020
AT1G18030
AT1G18040
AT1G18050
AT1G18070
AT1G18080
AT1G18090
AT1G18100
AT1G18130
AT1G18140
AT1G18150
AT1G18160
AT1G18170
AT1G18180
AT1G18200
AT1G18210
AT1G18250
AT1G18260
AT1G18270
AT1G18280
AT1G18300
AT1G18310
AT1G18320
AT1G18330
AT1G18350
AT1G18360
AT1G18370
AT1G18390
AT1G18400
AT1G18410
AT1G18420
AT1G18440
AT1G18450
AT1G18460
AT1G18470
AT1G18480
AT1G18485
AT1G18486
AT1G18490
AT1G18500
AT1G18510
AT1G18520
AT1G18530
AT1G18540
AT1G18550
AT1G18560
AT1G18570
AT1G18580
AT1G18590
AT1G18600
AT1G18610
AT1G18620
AT1G18630
AT1G18650
AT1G18660
AT1G18670
AT1G18680
AT1G18690
AT1G18710
AT1G18720
AT1G18740
AT1G18750
AT1G18760
AT1G18770
AT1G18773
AT1G18780
AT1G18790
AT1G18800
AT1G18810
AT1G18830
AT1G18835
AT1G18840
AT1G18860
AT1G18870
AT1G18880
AT1G18890
AT1G18900
AT1G18910
AT1G18940
AT1G18950
AT1G18960
AT1G18970
AT1G18980
AT1G18990
AT1G19000
AT1G19010
AT1G19020
AT1G19025
AT1G19050
AT1G19060
AT1G19070
AT1G19080
AT1G19090
AT1G19100
AT1G19110
AT1G19115
AT1G19120
AT1G19150
AT1G19160
AT1G19170
AT1G19180
AT1G19190
AT1G19200
AT1G19210
AT1G19220
AT1G19230
AT1G19250
AT1G19260
AT1G19270
AT1G19290
AT1G19300
AT1G19310
AT1G19320
AT1G19330
AT1G19350
AT1G19360
AT1G19370
AT1G19380
AT1G19390
AT1G19400
AT1G19410
AT1G19430
AT1G19440
AT1G19450
AT1G19460
AT1G19470
AT1G19480
AT1G19500
AT1G19510
AT1G19520
AT1G19540
AT1G19550
AT1G19570
AT1G19580
AT1G19600
AT1G19610
AT1G19630
AT1G19640
AT1G19650
AT1G19660
AT1G19670
AT1G19680
AT1G19700
AT1G19710
AT1G19715
AT1G19720
AT1G19730
AT1G19740
AT1G19750
AT1G19770
AT1G19780
AT1G19790
AT1G19830
AT1G19835
AT1G19840
AT1G19850
AT1G19860
AT1G19880
AT1G19890
AT1G19900
AT1G19910
AT1G19920
AT1G19930
AT1G19940
AT1G19950
AT1G19970
AT1G20000
AT1G20010
AT1G20020
AT1G20030
AT1G20060
AT1G20080
AT1G20090
AT1G20100
AT1G20120
AT1G20130
AT1G20132
AT1G20135
AT1G20140
AT1G20150
AT1G20160
AT1G20180
AT1G20190
AT1G20200
AT1G20220
AT1G20225
AT1G20230
AT1G20240
AT1G20260
AT1G20270
AT1G20280
AT1G20290
AT1G20300
AT1G20310
AT1G20320
AT1G20330
AT1G20340
AT1G20350
AT1G20360
AT1G20370
AT1G20380
AT1G20400
AT1G20405
AT1G20440
AT1G20450
AT1G20460
AT1G20470
AT1G20480
AT1G20490
AT1G20500
AT1G20510
AT1G20520
AT1G20530
AT1G20540
AT1G20550
AT1G20560
AT1G20570
AT1G20575
AT1G20580
AT1G20590
AT1G20600
AT1G20610
AT1G20620
AT1G20630
AT1G20640
AT1G20650
AT1G20670
AT1G20680
AT1G20690
AT1G20693
AT1G20696
AT1G20700
AT1G20710
AT1G20720
AT1G20730
AT1G20740
AT1G20750
AT1G20760
AT1G20780
AT1G20790
AT1G20795
AT1G20800
AT1G20810
AT1G20816
AT1G20823
AT1G20840
AT1G20850
AT1G20860
AT1G20870
AT1G20880
AT1G20890
AT1G20900
AT1G20910
AT1G20920
AT1G20925
AT1G20930
AT1G20940
AT1G20950
AT1G20960
AT1G20970
AT1G20980
AT1G20990
AT1G21000
AT1G21010
AT1G21050
AT1G21060
AT1G21070
AT1G21080
AT1G21100
AT1G21110
AT1G21120
AT1G21130
AT1G21140
AT1G21150
AT1G21160
AT1G21170
AT1G21190
AT1G21200
AT1G21210
AT1G21230
AT1G21240
AT1G21245
AT1G21250
AT1G21270
AT1G21320
AT1G21326
AT1G21360
AT1G21380
AT1G21390
AT1G21395
AT1G21400
AT1G21410
AT1G21430
AT1G21440
AT1G21450
AT1G21460
AT1G21480
AT1G21530
AT1G21540
AT1G21550
AT1G21560
AT1G21590
AT1G21610
AT1G21620
AT1G21630
AT1G21640
AT1G21650
AT1G21651
AT1G21660
AT1G21670
AT1G21680
AT1G21690
AT1G21695
AT1G21700
AT1G21720
AT1G21722
AT1G21730
AT1G21740
AT1G21750
AT1G21770
AT1G21780
AT1G21810
AT1G21830
AT1G21835
AT1G21850
AT1G21860
AT1G21864
AT1G21866
AT1G21870
AT1G21880
AT1G21890
AT1G21900
AT1G21910
AT1G21920
AT1G21925
AT1G21928
AT1G21930
AT1G21960
AT1G21970
AT1G21980
AT1G21990
AT1G22000
AT1G22015
AT1G22020
AT1G22030
AT1G22040
AT1G22050
AT1G22060
AT1G22065
AT1G22070
AT1G22080
AT1G22090
AT1G22100
AT1G22110
AT1G22130
AT1G22150
AT1G22160
AT1G22170
AT1G22180
AT1G22190
AT1G22200
AT1G22210
AT1G22220
AT1G22230
AT1G22240
AT1G22250
AT1G22260
AT1G22270
AT1G22275
AT1G22280
AT1G22290
AT1G22300
AT1G22330
AT1G22340
AT1G22360
AT1G22370
AT1G22380
AT1G22400
AT1G22410
AT1G22430
AT1G22440
AT1G22450
AT1G22460
AT1G22470
AT1G22480
AT1G22490
AT1G22500
AT1G22510
AT1G22520
AT1G22530
AT1G22540
AT1G22550
AT1G22570
AT1G22590
AT1G22600
AT1G22610
AT1G22620
AT1G22640
AT1G22650
AT1G22670
AT1G22680
AT1G22690
AT1G22710
AT1G22720
AT1G22730
AT1G22740
AT1G22760
AT1G22780
AT1G22790
AT1G22810
AT1G22830
AT1G22840
AT1G22850
AT1G22870
AT1G22880
AT1G22882
AT1G22900
AT1G22910
AT1G22920
AT1G22950
AT1G22960
AT1G22970
AT1G22980
AT1G22985
AT1G22990
AT1G23000
AT1G23010
AT1G23020
AT1G23030
AT1G23037
AT1G23040
AT1G23050
AT1G23060
AT1G23070
AT1G23080
AT1G23090
AT1G23100
AT1G23110
AT1G23120
AT1G23130
AT1G23140
AT1G23145
AT1G23147
AT1G23149
AT1G23150
AT1G23160
AT1G23170
AT1G23190
AT1G23200
AT1G23201
AT1G23205
AT1G23210
AT1G23220
AT1G23240
AT1G23250
AT1G23260
AT1G23290
AT1G23300
AT1G23310
AT1G23320
AT1G23330
AT1G23340
AT1G23350
AT1G23360
AT1G23380
AT1G23390
AT1G23400
AT1G23410
AT1G23420
AT1G23440
AT1G23450
AT1G23460
AT1G23465
AT1G23480
AT1G23490
AT1G23500
AT1G23510
AT1G23520
AT1G23530
AT1G23540
AT1G23550
AT1G23560
AT1G23570
AT1G23580
AT1G23590
AT1G23600
AT1G23610
AT1G23640
AT1G23660
AT1G23670
AT1G23690
AT1G23700
AT1G23710
AT1G23730
AT1G23740
AT1G23750
[truncated: 20,055 more rows]

## Sheet: Singletons
Singletons
AT1G01073
AT1G01115
AT1G01290
AT1G01305
AT1G01400
AT1G01471
AT1G01690
AT1G01730
AT1G01760
AT1G01770
AT1G01810
AT1G01840
AT1G02020
AT1G02074
AT1G02080
AT1G02100
AT1G02140
AT1G02180
AT1G02260
AT1G02320
AT1G02330
AT1G02350
AT1G02391
AT1G02410
AT1G02490
AT1G02540
AT1G02680
AT1G02710
AT1G02870
AT1G03022
AT1G03106
AT1G03160
AT1G03180
AT1G03250
AT1G03320
AT1G03360
AT1G03687
AT1G03760
AT1G04171
AT1G04200
AT1G04390
AT1G04445
AT1G04501
AT1G04620
AT1G04635
AT1G04650
AT1G04660
AT1G04670
AT1G04684
AT1G04778
AT1G04900
AT1G04945
AT1G04985
AT1G05055
AT1G05060
AT1G05065
AT1G05085
AT1G05136
AT1G05205
AT1G05430
AT1G05440
AT1G05720
AT1G05925
AT1G05950
AT1G05970
AT1G06010
AT1G06110
AT1G06148
AT1G06320
AT1G06500
AT1G06510
AT1G06570
AT1G06590
AT1G06950
AT1G07020
AT1G07060
AT1G07135
AT1G07485
AT1G07500
AT1G07645
AT1G07830
AT1G07860
AT1G07885
AT1G07901
AT1G07910
AT1G07970
AT1G07985
AT1G08030
AT1G08032
AT1G08165
AT1G08220
AT1G08370
AT1G08380
AT1G08390
AT1G08480
AT1G08580
AT1G08640
AT1G08710
AT1G08780
AT1G09010
AT1G09026
AT1G09176
AT1G09195
AT1G09330
AT1G09415
AT1G09450
AT1G09625
AT1G09815
AT1G09830
AT1G09870
AT1G10030
AT1G10417
AT1G10520
AT1G10522
AT1G10652
AT1G10800
AT1G10830
AT1G10865
AT1G10990
AT1G11112
AT1G11240
AT1G11320
AT1G11400
AT1G11480
AT1G11572
AT1G11684
AT1G11755
AT1G11760
AT1G11785
AT1G11850
AT1G11880
AT1G12050
AT1G12064
AT1G12211
AT1G12230
AT1G12244
AT1G12411
AT1G12423
AT1G12451
AT1G12470
AT1G12650
AT1G12790
AT1G12805
AT1G12830
AT1G12840
AT1G12845
AT1G12938
AT1G13030
AT1G13310
AT1G13330
AT1G13485
AT1G13605
AT1G13670
AT1G13760
AT1G13870
AT1G13990
AT1G14225
AT1G14300
AT1G14345
AT1G14455
AT1G14549
AT1G14620
AT1G14642
AT1G14688
AT1G14755
AT1G14810
AT1G14850
AT1G14990
AT1G15045
AT1G15110
AT1G15130
AT1G15200
AT1G15220
AT1G15230
AT1G15370
AT1G15410
AT1G15660
AT1G15825
AT1G15840
AT1G15885
AT1G15900
AT1G15980
AT1G16022
AT1G16025
AT1G16040
AT1G16080
AT1G16210
AT1G16290
AT1G16445
AT1G16515
AT1G16570
AT1G16590
AT1G16650
AT1G16730
AT1G16770
AT1G16790
AT1G16810
AT1G16870
AT1G16916
AT1G16970
AT1G17090
AT1G17330
AT1G17665
AT1G17680
AT1G17690
AT1G17744
AT1G18060
AT1G18220
AT1G18335
AT1G18340
AT1G18700
AT1G18730
AT1G18850
AT1G18871
AT1G19086
AT1G19130
AT1G19140
AT1G19240
AT1G19394
AT1G19397
AT1G19530
AT1G19620
AT1G19800
AT1G19980
AT1G20050
AT1G20070
AT1G20410
AT1G20430
AT1G20770
AT1G20830
AT1G20875
AT1G20967
AT1G21065
AT1G21281
AT1G21323
AT1G21327
AT1G21350
AT1G21370
AT1G21500
AT1G21510
AT1G21520
AT1G21528
AT1G21580
AT1G21600
AT1G21738
AT1G21760
AT1G21790
AT1G21840
AT1G21975
AT1G22010
AT1G22067
AT1G22140
AT1G22310
AT1G22420
AT1G22630
AT1G22651
AT1G22750
AT1G22767
AT1G22770
AT1G22800
AT1G23074
AT1G23230
AT1G23280
AT1G23650
AT1G23724
AT1G24145
AT1G24147
AT1G24310
AT1G24390
AT1G24450
AT1G24575
AT1G24706
AT1G25275
AT1G25425
AT1G25540
AT1G26090
AT1G26180
AT1G26290
AT1G26330
AT1G26350
AT1G26470
AT1G26640
AT1G26660
AT1G26750
AT1G26761
AT1G26771
AT1G26773
AT1G26840
AT1G26916
AT1G26921
AT1G26976
AT1G27213
AT1G27290
AT1G27300
AT1G27385
AT1G27435
AT1G27461
AT1G27530
AT1G27610
AT1G27640
AT1G27710
AT1G27752
AT1G27760
AT1G28007
AT1G28100
AT1G28120
AT1G28140
AT1G28150
AT1G28250
AT1G28281
AT1G28304
AT1G28307
AT1G28375
AT1G28530
AT1G28540
AT1G28560
AT1G28815
AT1G29040
AT1G29041
AT1G29070
AT1G29220
AT1G29355
AT1G29418
AT1G29465
AT1G29480
AT1G29700
AT1G29850
AT1G29952
AT1G29990
AT1G30016
AT1G30130
AT1G30240
AT1G30250
AT1G30450
AT1G30540
AT1G30750
AT1G30757
AT1G30814
AT1G30845
AT1G30880
AT1G30970
AT1G31060
AT1G31170
AT1G31175
AT1G31250
AT1G31270
AT1G31319
AT1G31330
AT1G31335
AT1G31410
AT1G31480
AT1G31520
AT1G31660
AT1G31772
AT1G31780
AT1G31835
AT1G31860
AT1G31870
AT1G31875
AT1G31910
AT1G31960
AT1G32080
AT1G32200
AT1G32225
AT1G32290
AT1G32310
AT1G32370
AT1G32460
AT1G32520
AT1G32570
AT1G32630
AT1G32650
AT1G32670
AT1G32730
AT1G32975
AT1G33055
AT1G33102
AT1G33270
AT1G33410
AT1G33500
AT1G33640
AT1G33709
AT1G33810
AT1G33820
AT1G33860
AT1G33925
AT1G33980
AT1G34000
AT1G34041
AT1G34042
AT1G34280
AT1G34350
AT1G34419
AT1G34770
AT1G35181
AT1G35183
AT1G35220
AT1G35242
AT1G35255
AT1G35333
AT1G35340
AT1G35375
AT1G35461
AT1G35516
AT1G35660
AT1G35900
AT1G36078
AT1G36230
AT1G36272
AT1G36380
AT1G36732
AT1G36745
AT1G36925
AT1G36940
AT1G36942
AT1G36980
AT1G37007
AT1G37113
AT1G37162
AT1G38950
AT1G41820
AT1G41875
AT1G42190
AT1G42480
AT1G42699
AT1G43145
AT1G43320
AT1G43415
AT1G43580
AT1G43624
AT1G43690
AT1G43970
AT1G44094
AT1G44414
AT1G44575
AT1G44835
AT1G44920
AT1G44940
AT1G44990
AT1G45150
AT1G45165
AT1G45229
AT1G46336
AT1G47265
AT1G47278
AT1G47280
AT1G47389
AT1G47410
AT1G47640
AT1G47660
AT1G47946
AT1G48050
AT1G48140
AT1G48160
AT1G48170
AT1G48200
AT1G48270
AT1G48300
AT1G48380
AT1G48520
AT1G48580
AT1G48598
AT1G48730
AT1G48745
AT1G48912
AT1G49032
AT1G49110
AT1G49245
AT1G49310
AT1G49350
AT1G49380
AT1G49410
AT1G49510
AT1G49820
AT1G49870
AT1G49880
AT1G49938
AT1G49975
AT1G50000
AT1G50020
AT1G50120
AT1G50170
AT1G50290
AT1G50450
AT1G50510
AT1G50603
AT1G50691
AT1G50710
AT1G50730
AT1G50900
AT1G50910
AT1G50940
AT1G50954
AT1G51080
AT1G51100
AT1G51310
AT1G51402
AT1G51405
AT1G51450
AT1G51610
AT1G51650
AT1G51730
AT1G51740
AT1G51823
AT1G52155
AT1G52390
AT1G52500
AT1G52530
AT1G52618
AT1G52827
AT1G52857
AT1G53000
AT1G53039
AT1G53120
AT1G53200
AT1G53265
AT1G53366
AT1G53490
AT1G53541
AT1G53542
AT1G53543
AT1G53625
AT1G53633
AT1G53635
AT1G53640
AT1G53645
AT1G53710
AT1G53760
AT1G53785
AT1G53887
AT1G53970
AT1G54140
AT1G54215
AT1G54310
AT1G54410
AT1G54420
AT1G54520
AT1G54575
AT1G54780
AT1G54880
AT1G54920
AT1G55045
AT1G55090
AT1G55152
AT1G55220
AT1G55280
AT1G55300
AT1G55325
AT1G55350
AT1G55540
AT1G55545
AT1G55615
AT1G55675
AT1G55830
AT1G56260
AT1G56270
AT1G56415
AT1G56418
AT1G56423
AT1G56555
AT1G56660
AT1G57540
AT1G57600
AT1G57613
AT1G57680
AT1G58070
AT1G58150
AT1G58225
AT1G58235
AT1G59520
AT1G59535
AT1G59600
AT1G59722
AT1G59840
AT1G59865
AT1G59885
AT1G60430
AT1G60460
AT1G60600
AT1G60640
AT1G60870
AT1G60995
AT1G61000
AT1G61040
AT1G61160
AT1G61165
AT1G61353
AT1G61780
AT1G61920
AT1G62070
AT1G62181
AT1G62250
AT1G62301
AT1G62333
AT1G62421
AT1G62480
AT1G62690
AT1G62730
AT1G62780
AT1G62850
AT1G62863
AT1G62935
AT1G62978
AT1G63105
AT1G63240
AT1G63680
AT1G63810
AT1G63970
AT1G64050
AT1G64130
AT1G64142
AT1G64355
AT1G64360
AT1G64370
AT1G64385
AT1G64405
AT1G64430
AT1G64510
AT1G64561
AT1G64570
AT1G64600
AT1G64800
AT1G64960
AT1G64980
AT1G65020
AT1G65032
AT1G65230
AT1G65260
AT1G65270
AT1G65342
AT1G65470
AT1G65483
AT1G65484
AT1G65541
AT1G65720
AT1G65820
AT1G65845
AT1G65900
AT1G65907
AT1G66080
AT1G66145
AT1G66245
AT1G66330
AT1G66475
AT1G66510
AT1G66553
AT1G67060
AT1G67080
AT1G67140
AT1G67148
AT1G67320
AT1G67350
AT1G67540
AT1G67550
AT1G67630
AT1G67700
AT1G67740
AT1G67775
AT1G67785
AT1G67840
AT1G67855
AT1G67870
AT1G67875
AT1G67930
AT1G67960
AT1G68080
AT1G68100
AT1G68238
AT1G68250
AT1G68526
AT1G68585
AT1G68660
AT1G68680
AT1G68725
AT1G68845
AT1G68862
AT1G68875
AT1G68935
AT1G68945
AT1G69050
AT1G69070
AT1G69390
AT1G69680
AT1G69980
AT1G70200
AT1G70209
AT1G70570
AT1G70620
AT1G70760
AT1G70944
AT1G70949
AT1G71235
AT1G71340
AT1G71430
AT1G71696
AT1G71730
AT1G71750
AT1G71760
AT1G71780
AT1G71790
AT1G71820
AT1G71860
AT1G71865
AT1G71910
AT1G72020
AT1G72040
AT1G72060
AT1G72080
AT1G72141
AT1G72390
AT1G72440
AT1G72550
AT1G72560
AT1G72580
AT1G72645
AT1G73020
AT1G73090
AT1G73177
AT1G73240
AT1G73350
AT1G73380
AT1G73430
AT1G73470
AT1G73510
AT1G73602
AT1G73740
AT1G73820
AT1G73885
AT1G73930
AT1G73970
AT1G73990
AT1G74055
AT1G74260
AT1G74340
AT1G74448
AT1G74470
AT1G74530
AT1G74880
AT1G74929
AT1G75150
AT1G75190
AT1G75340
AT1G75350
AT1G75550
AT1G75670
AT1G75717
AT1G75730
AT1G75770
AT1G75810
AT1G75870
AT1G75980
AT1G76060
AT1G76065
AT1G76150
AT1G76200
AT1G76250
AT1G76728
AT1G76730
AT1G76910
AT1G76994
AT1G77180
AT1G77350
AT1G77550
AT1G77710
AT1G77746
AT1G77765
AT1G77910
AT1G78172
AT1G78590
AT1G78620
AT1G78650
AT1G78780
AT1G78790
AT1G78810
AT1G78995
AT1G79040
AT1G79070
AT1G79190
AT1G79200
AT1G79260
AT1G79280
AT1G79390
AT1G79730
AT1G79790
AT1G79810
AT1G79830
AT1G80190
AT1G80380
AT1G80420
AT1G80831
AT1G80860
AT1G80865
AT1G80940
AT2G01021
AT2G01023
AT2G01100
AT2G01110
AT2G01175
AT2G01350
AT2G01400
AT2G01490
AT2G01590
AT2G01640
AT2G01667
AT2G01755
AT2G01870
AT2G01905
AT2G02023
AT2G02026
AT2G02050
AT2G02160
AT2G02410
AT2G02440
AT2G02500
AT2G02570
AT2G02590
AT2G02795
AT2G03070
AT2G03180
AT2G03310
AT2G03320
AT2G03390
AT2G03420
AT2G03510
AT2G03565
AT2G03667
AT2G03690
AT2G03780
AT2G03800
AT2G03820
AT2G03821
AT2G03822
AT2G03830
AT2G03938
AT2G04039
AT2G04235
AT2G04305
AT2G04340
AT2G04360
AT2G04370
AT2G04380
AT2G04560
AT2G04675
AT2G04700
AT2G04790
AT2G04800
AT2G04845
AT2G04864
AT2G04870
AT2G04900
AT2G04940
AT2G05120
AT2G05170
AT2G05270
AT2G05294
AT2G05320
AT2G05350
AT2G05500
AT2G05580
AT2G05620
AT2G05632
AT2G05645
AT2G05753
AT2G05755
AT2G05786
AT2G05803
AT2G05915
AT2G06010
AT2G06095
AT2G06420
AT2G06520
AT2G06667
AT2G06908
AT2G07000
AT2G07280
AT2G07290
AT2G07340
AT2G07360
AT2G07362
AT2G07363
AT2G07521
AT2G07669
AT2G07684
AT2G07721
AT2G07728
AT2G07738
AT2G07772
AT2G07774
AT2G07775
AT2G07779
AT2G07787
AT2G07795
AT2G07806
AT2G07815
AT2G07820
AT2G07825
AT2G07827
AT2G07830
AT2G09388
AT2G09838
AT2G10014
AT2G10020
AT2G10340
AT2G10608
AT2G10931
AT2G10970
AT2G11000
AT2G11005
AT2G11271
AT2G11405
AT2G11462
AT2G11522
AT2G11570
AT2G11651
AT2G11773
AT2G11778
AT2G11851
AT2G11890
AT2G11891
AT2G11910
AT2G12170
AT2G12405
AT2G12461
AT2G12550
AT2G12557
AT2G12875
AT2G12905
AT2G12935
AT2G12977
AT2G13126
AT2G13272
AT2G13273
AT2G13360
AT2G13363
AT2G13422
AT2G13430
AT2G13440
AT2G13463
AT2G13540
AT2G13547
AT2G13550
AT2G13623
AT2G13660
AT2G13840
AT2G14045
AT2G14095
AT2G14110
AT2G14206
AT2G14289
AT2G14390
AT2G14460
AT2G14660
AT2G14680
AT2G14692
AT2G14700
AT2G14810
AT2G14835
AT2G14890
AT2G15029
AT2G15240
AT2G15270
AT2G15290
AT2G15318
AT2G15327
AT2G15860
AT2G15890
AT2G15930
AT2G15960
AT2G16016
AT2G16019
AT2G16020
AT2G16340
AT2G16586
AT2G16630
AT2G16668
AT2G16790
AT2G16881
AT2G16955
AT2G17350
AT2G17442
AT2G17556
AT2G17695
AT2G17710
AT2G17723
AT2G17960
AT2G17972
AT2G18250
AT2G18270
AT2G18290
AT2G18410
AT2G18610
AT2G18721
AT2G18910
AT2G18920
AT2G18930
AT2G18938
AT2G18970
AT2G19080
AT2G19270
AT2G19290
AT2G19300
AT2G19320
AT2G19420
AT2G19450
AT2G19560
AT2G19700
AT2G19880
AT2G19893
AT2G19940
AT2G20150
AT2G20210
AT2G20250
AT2G20280
AT2G20390
AT2G20410
AT2G20420
AT2G20453
AT2G20480
AT2G20490
AT2G20495
AT2G20500
AT2G20515
AT2G20690
AT2G20784
AT2G20820
AT2G20830
AT2G20890
AT2G20921
AT2G20970
AT2G20980
AT2G21070
AT2G21150
AT2G21185
AT2G21195
AT2G21237
AT2G21370
AT2G21385
AT2G21530
AT2G21725
AT2G21790
AT2G21820
AT2G21870
AT2G21970
AT2G22080
AT2G22088
AT2G22122
AT2G22201
AT2G22241
AT2G22320
AT2G22340
AT2G22370
AT2G22426
AT2G22520
AT2G22570
AT2G22640
AT2G22650
AT2G22802
AT2G22820
AT2G23067
AT2G23090
AT2G23118
AT2G23149
AT2G23171
AT2G23321
AT2G23348
AT2G23390
AT2G23670
AT2G23755
AT2G23834
AT2G23840
AT2G23985
AT2G24090
AT2G24395
AT2G24513
AT2G24592
AT2G24617
AT2G24683
AT2G24780
AT2G24834
AT2G24970
AT2G25100
AT2G25110
AT2G25169
AT2G25280
AT2G25409
AT2G25510
AT2G25605
AT2G25625
AT2G25660
AT2G25697
AT2G25720
AT2G25730
AT2G25735
AT2G25740
AT2G25830
AT2G25840
AT2G25870
AT2G25964
AT2G25990
AT2G26120
AT2G26230
AT2G26340
AT2G26460
AT2G26470
AT2G26500
AT2G26511
AT2G26540
AT2G26547
AT2G26590
AT2G26680
AT2G26780
AT2G26930
AT2G26970
AT2G27100
AT2G27228
AT2G27390
AT2G27490
AT2G27590
AT2G27900
AT2G28100
AT2G28130
AT2G28390
AT2G28401
AT2G28426
AT2G28430
AT2G28507
AT2G28570
AT2G28605
AT2G28625
AT2G28671
AT2G28910
AT2G29180
AT2G29263
AT2G29452
AT2G29628
AT2G29630
AT2G29654
AT2G29679
AT2G29790
AT2G29920
AT2G30032
AT2G30200
AT2G30280
AT2G30330
AT2G30368
AT2G30410
AT2G30430
AT2G30480
AT2G30570
AT2G30695
AT2G30760
AT2G30766
AT2G30925
AT2G30985
AT2G31005
AT2G31018
AT2G31040
AT2G31130
AT2G31141
AT2G31218
AT2G31260
AT2G31271
AT2G31305
AT2G31340
AT2G31410
AT2G31440
AT2G31490
AT2G31700
AT2G31850
AT2G31890
AT2G31930
AT2G31955
AT2G31970
AT2G31981
AT2G32080
AT2G32235
AT2G32275
AT2G32360
AT2G32487
AT2G32590
AT2G32600
AT2G32640
AT2G32690
AT2G32760
AT2G32890
AT2G32900
AT2G32970
AT2G32980
AT2G33006
AT2G33180
AT2G33255
AT2G33450
AT2G33509
AT2G33520
AT2G33585
AT2G33740
AT2G33855
AT2G34050
AT2G34090
AT2G34100
AT2G34185
AT2G34186
AT2G34224
AT2G34238
AT2G34270
AT2G34470
AT2G34580
AT2G34640
AT2G34655
AT2G34780
AT2G34800
AT2G34925
AT2G34980
AT2G35035
AT2G35040
AT2G35075
AT2G35110
AT2G35208
AT2G35320
AT2G35345
AT2G35360
AT2G35450
AT2G35470
AT2G35733
AT2G35750
AT2G35790
AT2G35900
AT2G35950
AT2G36030
AT2G36053
AT2G36120
AT2G36145
AT2G36230
AT2G36261
AT2G36295
AT2G36305
AT2G36440
AT2G36571
AT2G36632
AT2G36695
AT2G36740
AT2G36810
AT2G36835
AT2G36854
AT2G36881
AT2G36885
AT2G36895
AT2G36916
AT2G36930
AT2G36940
AT2G37020
AT2G37035
AT2G37195
AT2G37300
AT2G37330
AT2G37500
AT2G37560
AT2G37610
AT2G37680
AT2G37990
AT2G38000
AT2G38020
AT2G38040
AT2G38140
AT2G38280
AT2G38304
AT2G38350
AT2G38465
AT2G38544
AT2G38570
AT2G38580
AT2G38646
AT2G38680
AT2G38690
AT2G38695
AT2G38710
AT2G38780
AT2G38790
AT2G39050
AT2G39160
AT2G39170
AT2G39260
AT2G39440
AT2G39500
AT2G39520
AT2G39580
AT2G39725
AT2G39865
AT2G39910
AT2G39950
AT2G40004
AT2G40081
AT2G40085
AT2G40233
AT2G40316
AT2G40430
AT2G40530
AT2G40550
AT2G40570
AT2G40711
AT2G40765
AT2G40802
AT2G40980
AT2G41082
AT2G41120
AT2G41200
AT2G41225
AT2G41230
AT2G41233
AT2G41530
AT2G41550
AT2G41610
AT2G41650
AT2G41705
AT2G41760
AT2G41780
AT2G41950
AT2G42110
AT2G42120
AT2G42340
AT2G42395
AT2G42700
AT2G42780
AT2G42860
AT2G42975
AT2G43110
AT2G43190
AT2G43235
AT2G43250
AT2G43310
AT2G43360
AT2G43371
AT2G43386
AT2G43390
AT2G43400
AT2G43450
AT2G43540
AT2G43640
AT2G43760
AT2G43780
AT2G43865
AT2G43871
AT2G43950
AT2G43990
AT2G44050
AT2G44198
AT2G44304
AT2G44360
AT2G44420
AT2G44520
AT2G44580
AT2G44760
AT2G44820
AT2G44870
AT2G44925
AT2G44970
AT2G45126
AT2G45161
AT2G45320
AT2G45412
AT2G45434
AT2G45460
AT2G45520
AT2G45640
AT2G45690
AT2G45730
AT2G45790
AT2G45860
AT2G45990
AT2G46000
AT2G46060
AT2G46200
AT2G46308
AT2G46360
AT2G46390
AT2G46505
AT2G46540
AT2G46560
AT2G46567
AT2G46580
AT2G46640
AT2G46662
AT2G46735
AT2G46787
AT2G46900
AT2G46995
AT2G47200
AT2G47210
AT2G47300
AT2G47600
AT2G47660
AT2G47760
AT2G47770
AT2G47844
AT2G47910
AT2G47930
AT2G47960
AT2G47980
AT2G48060
AT2G48070
AT2G48090
AT2G48120
AT3G01060
AT3G01160
AT3G01250
AT3G01319
AT3G01435
AT3G01472
AT3G01572
AT3G01730
AT3G01780
AT3G01960
AT3G01961
AT3G02120
AT3G02220
AT3G02390
AT3G02420
AT3G02660
AT3G02680
AT3G02690
AT3G02710
AT3G02860
AT3G03020
AT3G03070
AT3G03210
AT3G03305
AT3G03341
AT3G03356
AT3G03420
AT3G03456
AT3G03600
AT3G03626
AT3G03776
AT3G04020
AT3G04160
AT3G04181
AT3G04184
AT3G04460
AT3G04480
AT3G04560
AT3G04721
AT3G04732
AT3G04740
AT3G04820
AT3G04854
AT3G04855
AT3G04880
AT3G04903
AT3G04997
AT3G05000
AT3G05070
AT3G05080
AT3G05100
AT3G05193
AT3G05210
AT3G05330
AT3G05425
AT3G05460
AT3G05480
AT3G05520
AT3G05602
AT3G05680
AT3G05746
AT3G05760
AT3G05900
AT3G05936
AT3G06019
AT3G06090
AT3G06142
AT3G06145
AT3G06350
AT3G06360
AT3G06435
AT3G06483
AT3G06530
AT3G06600
AT3G06610
AT3G06780
AT3G06870
AT3G06890
AT3G06895
AT3G07140
AT3G07150
AT3G07180
AT3G07210
AT3G07230
AT3G07270
AT3G07273
AT3G07425
AT3G07480
AT3G07522
AT3G07560
AT3G07568
AT3G07640
AT3G07760
AT3G07790
AT3G07910
AT3G07930
AT3G07950
AT3G08010
AT3G08610
AT3G08636
AT3G08762
AT3G08780
AT3G08800
AT3G08840
AT3G09050
AT3G09085
AT3G09090
AT3G09150
AT3G09162
AT3G09180
AT3G09210
AT3G09280
AT3G09310
AT3G09430
AT3G09470
AT3G09730
AT3G09860
AT3G09863
AT3G09922
AT3G09975
AT3G10020
AT3G10195
AT3G10220
AT3G10370
AT3G10380
AT3G10405
AT3G10439
AT3G10526
AT3G10572
AT3G10830
AT3G10912
AT3G10930
AT3G10974
AT3G11160
AT3G11165
AT3G11220
AT3G11591
AT3G11620
AT3G11745
AT3G11950
AT3G12010
AT3G12012
AT3G12040
AT3G12050
AT3G12150
AT3G12210
AT3G12260
AT3G12280
AT3G12300
AT3G12345
AT3G12350
AT3G12530
AT3G12590
AT3G12650
AT3G12835
AT3G12840
AT3G12960
AT3G13130
AT3G13200
AT3G13225
AT3G13226
AT3G13230
AT3G13240
AT3G13275
AT3G13330
AT3G13370
AT3G13403
AT3G13404
AT3G13432
AT3G13433
AT3G13435
AT3G13594
AT3G13630
AT3G13677
AT3G13686
AT3G13780
AT3G13845
AT3G13857
AT3G13882
AT3G13940
AT3G14120
AT3G14280
AT3G14340
AT3G14395
AT3G14430
AT3G14431
AT3G14452
AT3G14480
AT3G14560
AT3G14670
AT3G14900
AT3G14910
AT3G14981
AT3G15110
AT3G15111
AT3G15140
AT3G15150
AT3G15160
AT3G15180
AT3G15190
AT3G15251
AT3G15280
AT3G15351
AT3G15353
AT3G15357
AT3G15359
AT3G15395
AT3G15400
AT3G15518
AT3G15548
AT3G15550
AT3G15578
AT3G15604
AT3G15840
AT3G15900
AT3G15909
AT3G15910
AT3G16000
AT3G16117
AT3G16200
AT3G16270
AT3G16310
AT3G16432
AT3G16712
AT3G16730
AT3G16750
AT3G16851
AT3G16990
AT3G17030
AT3G17160
AT3G17170
AT3G17190
AT3G17261
AT3G17300
AT3G17590
AT3G17668
AT3G17810
AT3G17845
AT3G17890
AT3G17900
AT3G17930
AT3G17950
AT3G17998
AT3G18165
AT3G18235
AT3G18250
AT3G18282
AT3G18291
AT3G18310
AT3G18480
AT3G18485
AT3G18510
AT3G18540
AT3G18760
AT3G18779
AT3G18790
AT3G18800
AT3G18940
AT3G18957
AT3G19035
AT3G19055
AT3G19220
AT3G19274
AT3G19508
AT3G19615
AT3G19650
AT3G19663
AT3G19800
AT3G19810
AT3G19870
AT3G19900
AT3G19990
AT3G20070
AT3G20320
AT3G20362
AT3G20390
AT3G20430
AT3G20470
AT3G20480
AT3G20490
AT3G20680
AT3G20720
AT3G20780
AT3G20790
AT3G20900
AT3G20920
AT3G20966
AT3G21110
AT3G21290
AT3G21338
AT3G21350
AT3G21360
AT3G21371
AT3G21400
AT3G21570
AT3G21580
AT3G21810
AT3G21865
AT3G22022
AT3G22070
AT3G22183
AT3G22210
AT3G22275
AT3G22415
AT3G22430
AT3G22436
AT3G22480
AT3G22590
AT3G22660
AT3G22680
AT3G22723
AT3G22968
AT3G22990
AT3G23040
AT3G23171
AT3G23172
AT3G23245
AT3G23255
AT3G23370
AT3G23450
AT3G23490
AT3G23620
AT3G23637
AT3G23940
AT3G23980
AT3G24030
AT3G24080
AT3G24160
AT3G24216
AT3G24250
AT3G24280
AT3G24315
AT3G24516
AT3G24750
AT3G24929
AT3G25011
AT3G25014
AT3G25099
AT3G25100
AT3G25120
AT3G25130
AT3G25221
AT3G25233
AT3G25400
AT3G25470
AT3G25545
AT3G25577
AT3G25590
AT3G25716
AT3G25719
AT3G25805
AT3G25882
AT3G25905
AT3G25980
AT3G26085
AT3G26090
AT3G26147
AT3G26235
AT3G26360
AT3G26410
AT3G26511
AT3G26539
AT3G26561
AT3G26570
AT3G26580
AT3G26616
AT3G26710
AT3G26740
AT3G26742
AT3G26750
AT3G26934
AT3G26950
AT3G27050
AT3G27100
AT3G27110
AT3G27325
AT3G27328
AT3G27340
AT3G27415
AT3G27520
AT3G27530
AT3G27670
AT3G27800
AT3G27809
AT3G27890
AT3G27930
AT3G27968
AT3G28120
AT3G28170
AT3G28190
AT3G28193
AT3G28216
AT3G28243
AT3G28260
AT3G28291
AT3G28321
AT3G28420
AT3G28430
AT3G28440
AT3G28460
AT3G28670
AT3G28700
AT3G28760
AT3G28899
AT3G29010
AT3G29034
AT3G29036
AT3G29080
AT3G29130
AT3G29185
AT3G29195
AT3G29280
AT3G29300
AT3G29305
AT3G29431
AT3G29560
AT3G29570
AT3G29633
AT3G29785
AT3G29791
AT3G29796
AT3G30222
AT3G30320
AT3G30350
AT3G30391
AT3G30456
AT3G30705
AT3G30720
AT3G30730
AT3G30768
AT3G30769
AT3G30778
AT3G30840
AT3G30845
AT3G30849
AT3G31051
AT3G31068
AT3G31350
AT3G31401
AT3G32036
AT3G32052
AT3G32100
AT3G32896
AT3G32905
AT3G32930
AT3G33187
AT3G33494
AT3G42050
AT3G42130
AT3G42310
AT3G42380
AT3G42385
AT3G42390
AT3G42475
AT3G42725
AT3G42728
AT3G42990
AT3G43153
AT3G43160
AT3G43240
AT3G43290
AT3G43291
AT3G43402
AT3G43420
AT3G43431
AT3G43432
AT3G43572
AT3G43574
AT3G43583
AT3G43623
AT3G43682
AT3G43829
AT3G43833
AT3G44006
AT3G44091
AT3G44140
AT3G44171
AT3G44261
AT3G44330
AT3G44440
AT3G44620
AT3G44690
AT3G44704
AT3G44716
AT3G44783
AT3G44784
AT3G44890
AT3G44950
AT3G44960
AT3G45040
AT3G45050
AT3G45110
AT3G45160
AT3G45443
AT3G45673
AT3G45730
AT3G45740
AT3G45820
AT3G45851
AT3G45910
AT3G46086
AT3G46150
AT3G46200
AT3G46206
AT3G46220
AT3G46380
AT3G46470
AT3G46616
AT3G46666
AT3G46750
AT3G46901
AT3G46904
AT3G46940
AT3G47070
AT3G47100
AT3G47341
AT3G47543
AT3G47610
AT3G47630
AT3G47650
AT3G47810
AT3G47836
AT3G47850
AT3G47965
AT3G48110
AT3G48120
AT3G48131
AT3G48185
AT3G48195
AT3G48200
AT3G48208
AT3G48210
AT3G48237
AT3G48298
AT3G48344
AT3G48346
AT3G48380
AT3G48470
AT3G48490
AT3G48500
AT3G48540
AT3G49000
AT3G49051
AT3G49100
AT3G49115
AT3G49230
AT3G49400
AT3G49490
AT3G49540
AT3G49551
AT3G49601
AT3G49645
AT3G49744
AT3G49770
AT3G49796
AT3G49890
AT3G49990
AT3G50022
AT3G50123
AT3G50320
AT3G50337
AT3G50430
AT3G50540
AT3G50550
AT3G50590
AT3G50651
AT3G50682
AT3G50685
AT3G50695
AT3G50751
AT3G50764
AT3G51010
AT3G51050
AT3G51057
AT3G51100
AT3G51130
AT3G51500
AT3G51510
AT3G51610
AT3G51632
AT3G51636
AT3G51642
AT3G51644
AT3G51750
AT3G51760
AT3G51790
AT3G51915
AT3G52030
AT3G52040
AT3G52070
AT3G52105
AT3G52115
AT3G52155
AT3G52220
AT3G52230
AT3G52240
AT3G52250
[truncated: 1,521 more rows]

## Sheet: Whole genome duplicates
Whole genome duplicates
AT3G21500	AT4G15560
AT3G21560	AT4G15480
AT3G21600	AT4G15450
AT3G21620	AT4G15430
AT3G21650	AT4G15410
AT3G21880	AT4G15250
AT3G22120	AT4G15160
AT3G22180	AT4G15080
AT3G22220	AT4G15020
AT3G22230	AT4G15000
AT3G22270	AT4G14990
AT3G22440	AT4G14900
AT3G22460	AT4G14880
AT3G22520	AT4G14840
AT3G22530	AT4G14830
AT3G22630	AT4G14800
AT3G22750	AT4G14780
AT3G22780	AT4G14770
AT3G22790	AT4G14760
AT3G22810	AT4G14740
AT3G22840	AT4G14690
AT3G22890	AT4G14680
AT3G22900	AT4G14660
AT3G22930	AT4G14640
AT3G22970	AT4G14620
AT3G23000	AT4G14580
AT3G23050	AT4G14550
AT3G23070	AT4G14510
AT3G23080	AT4G14500
AT3G23210	AT4G14410
AT3G23270	AT4G14370
AT3G23300	AT4G14360
AT3G23310	AT4G14350
AT3G23340	AT4G14340
AT3G23390	AT4G14320
AT3G23540	AT4G14290
AT3G23660	AT4G14160
AT3G23670	AT4G14150
AT3G23730	AT4G14130
AT3G23770	AT4G14080
AT3G23790	AT4G14070
AT3G23800	AT4G14030
AT3G23810	AT4G13940
AT3G23830	AT4G13850
AT3G23840	AT4G13840
AT3G24000	AT4G13650
AT3G24020	AT4G13580
AT3G24120	AT4G13640
AT3G24300	AT4G13510
AT3G24310	AT4G13480
AT3G24360	AT4G13360
AT3G24480	AT4G13340
AT3G24620	AT4G13240
AT3G24670	AT4G13210
AT3G24790	AT4G13190
AT3G24830	AT4G13170
AT3G25030	AT4G13100
AT3G25050	AT4G13080
AT3G25110	AT4G13050
AT3G25250	AT4G13000
AT3G25290	AT4G12980
AT3G25420	AT4G12910
AT3G42670	AT5G20420
AT3G42790	AT5G20510
AT3G42830	AT5G20570
AT3G42880	AT5G20690
AT3G43120	AT5G20810
AT3G43190	AT5G20830
AT3G43220	AT5G20840
AT1G09180	AT1G56330
AT1G09210	AT1G56340
AT1G09240	AT1G56430
AT1G09310	AT1G56580
AT1G09350	AT1G56600
AT1G09390	AT1G56670
AT1G09410	AT1G56690
AT1G09440	AT1G56720
AT1G09540	AT1G57560
AT1G09550	AT1G57590
AT1G09580	AT1G57620
AT1G09590	AT1G57660
AT1G09600	AT1G57700
AT1G09640	AT1G57720
AT1G09860	AT1G57943
AT1G09940	AT1G58290
AT1G09950	AT1G58330
AT1G09980	AT1G58350
AT1G10010	AT1G58360
AT1G10050	AT1G58370
AT1G10140	AT1G58420
AT1G10150	AT1G59510
AT1G10210	AT1G59580
AT1G10220	AT1G59590
AT1G10290	AT1G59610
AT1G10350	AT1G59725
AT1G10360	AT1G59700
AT1G10390	AT1G59660
AT1G10410	AT1G59650
AT1G10430	AT1G59830
AT1G10450	AT1G59890
AT1G10470	AT1G59940
AT1G10530	AT1G60010
AT1G10540	AT1G60030
AT1G10560	AT1G60190
AT1G10570	AT1G60220
AT1G10640	AT1G60590
AT1G10650	AT1G60610
AT1G10670	AT1G60810
AT1G10730	AT1G60780
AT1G10770	AT1G60760
AT1G10810	AT1G60690
AT1G10820	AT1G60670
AT1G10850	AT1G60630
AT1G10870	AT1G60860
AT1G10900	AT1G60890
AT1G10930	AT1G60930
AT1G10940	AT1G60940
AT1G10960	AT1G60950
AT1G10970	AT1G60960
AT1G11060	AT1G61030
AT1G11070	AT1G61080
AT1G11080	AT1G61130
AT1G11100	AT1G61140
AT1G11120	AT1G61170
AT1G11160	AT1G61220
AT1G11170	AT1G61240
AT1G11180	AT1G61250
AT1G11220	AT1G61260
AT1G11250	AT1G61290
AT1G11310	AT1G61560
AT1G11390	AT1G61640
AT1G11510	AT1G61730
AT1G11540	AT1G61740
AT1G11560	AT1G61790
AT1G11630	AT1G61870
AT1G11670	AT1G61890
AT1G11700	AT1G61930
AT1G11740	AT1G62050
AT1G11910	AT1G62290
AT1G11950	AT1G62310
AT1G11960	AT1G62320
AT1G11990	AT1G62330
AT1G12010	AT1G62380
AT1G12030	AT1G62420
AT1G12040	AT1G62440
AT1G12070	AT1G62450
AT1G12090	AT1G62510
AT1G12120	AT1G62530
AT1G12240	AT1G62660
AT1G12260	AT1G62700
AT1G12270	AT1G62740
AT1G12310	AT1G62820
AT1G12320	AT1G62840
AT1G12380	AT1G62870
AT1G12390	AT1G62880
AT1G12460	AT1G62950
AT1G12560	AT1G62980
AT1G12610	AT1G63030
AT1G12630	AT1G63040
AT1G12640	AT1G63050
AT1G12710	AT1G63090
AT1G12730	AT1G63110
AT1G12750	AT1G63120
AT1G12760	AT1G63170
AT1G12780	AT1G63180
AT2G13800	AT4G33430
AT2G14120	AT4G33650
AT2G14520	AT4G33700
AT2G14580	AT4G33730
AT2G14690	AT4G33840
AT2G14760	AT4G33880
AT2G14850	AT4G33890
AT2G14880	AT4G34290
AT2G15090	AT4G34250
AT2G15300	AT4G34220
AT2G15530	AT4G34040
AT2G15880	AT4G33970
AT2G16090	AT4G34370
AT2G16230	AT4G34480
AT2G16280	AT4G34520
AT2G16350	AT4G34550
AT2G16370	AT4G34570
AT2G16380	AT4G34580
AT2G16400	AT4G34610
AT2G16500	AT4G34710
AT2G16510	AT4G34720
AT2G16570	AT4G34740
AT2G16580	AT4G34760
AT2G16660	AT4G34950
AT2G16700	AT4G34970
AT2G16720	AT4G34990
AT2G16730	AT4G35010
AT2G16750	AT4G35030
AT2G16770	AT4G35040
AT2G16780	AT4G35050
AT2G16800	AT4G35080
AT2G16850	AT4G35100
AT2G16900	AT4G35110
AT2G17070	AT4G35200
AT2G17090	AT4G35230
AT2G17110	AT4G35240
AT2G17130	AT4G35260
AT2G17150	AT4G35270
AT2G17180	AT4G35280
AT2G17260	AT4G35290
AT2G17290	AT4G35310
AT2G17300	AT4G35320
AT2G17320	AT4G35360
AT2G17380	AT4G35410
AT2G17390	AT4G35450
AT2G17420	AT4G35460
AT2G17440	AT4G35470
AT2G17450	AT4G35480
AT2G17530	AT4G35500
AT2G17560	AT4G35570
AT2G17620	AT4G35620
AT2G17630	AT4G35630
AT2G17640	AT4G35640
AT2G17680	AT4G35690
AT2G17700	AT4G35780
AT2G17720	AT4G35810
AT2G17730	AT4G35840
AT2G17760	AT4G35880
AT2G17770	AT4G35900
AT2G17780	AT4G35920
AT2G17840	AT4G35980
AT2G17860	AT4G36010
AT2G17870	AT4G36020
AT2G17880	AT4G36040
AT2G17890	AT4G36070
AT2G17970	AT4G36090
AT2G17990	AT4G36100
AT2G18020	AT4G36130
AT2G18060	AT4G36160
AT2G18080	AT4G36190
AT2G18100	AT4G36210
AT2G18120	AT4G36260
AT2G18150	AT4G36430
AT2G18170	AT4G36450
AT2G18180	AT4G36490
AT2G18210	AT4G36500
AT2G18300	AT4G36540
AT2G18330	AT4G36580
AT2G18340	AT4G36600
AT2G18360	AT4G36610
AT2G18380	AT4G36620
AT2G18480	AT4G36670
AT2G18520	AT4G36680
AT2G18540	AT4G36700
AT2G18550	AT4G36740
AT2G18590	AT4G36790
AT2G18600	AT4G36800
AT5G07170	AT5G62240
AT5G07190	AT5G62210
AT5G07230	AT5G62080
AT5G07240	AT5G62070
AT5G07290	AT5G61960
AT5G07300	AT5G61900
AT5G07310	AT5G61890
AT5G07320	AT5G61810
AT5G07340	AT5G61790
AT5G07350	AT5G61780
AT5G07370	AT5G61760
AT5G07450	AT5G61650
AT5G07460	AT5G61640
AT5G07490	AT5G61630
AT5G07580	AT5G61590
AT5G07620	AT5G61570
AT5G07660	AT5G61460
AT5G07680	AT5G61430
AT5G07700	AT5G61420
AT5G07710	AT5G61390
AT5G07790	AT5G61300
AT5G07800	AT5G61290
AT5G07820	AT5G61260
AT5G07830	AT5G61250
AT5G07840	AT5G61230
AT5G07880	AT5G61210
AT5G07890	AT5G61200
AT5G08000	AT5G61130
AT5G08010	AT5G61040
AT5G08020	AT5G61000
AT5G08070	AT5G60970
AT5G08140	AT5G60820
AT3G49290	AT5G24310
AT3G49330	AT5G24370
AT3G49350	AT5G24390
AT3G49360	AT5G24410
AT3G49370	AT5G24430
AT3G49390	AT5G24440
AT3G49410	AT5G24450
AT3G49530	AT5G24590
AT3G49550	AT5G24610
AT3G49560	AT5G24650
AT3G49570	AT5G24660
AT2G22410	AT4G38010
AT2G22630	AT4G37940
AT2G22660	AT4G37900
AT2G22680	AT4G37890
AT2G22690	AT4G37880
AT2G22770	AT4G37850
AT2G22800	AT4G37790
AT2G22810	AT4G37770
AT2G22830	AT4G37760
AT2G22840	AT4G37740
AT2G22850	AT4G37730
AT2G22910	AT4G37670
AT2G22950	AT4G37640
AT2G23050	AT4G37590
AT2G23060	AT4G37580
AT2G23170	AT4G37390
AT2G23190	AT4G37310
AT2G23270	AT4G37290
AT2G23290	AT4G37260
AT2G23300	AT4G37250
AT2G23340	AT4G36900
AT2G23420	AT4G36940
AT2G23520	AT4G37100
AT2G23530	AT4G37110
AT2G23550	AT4G37150
AT2G23630	AT4G37160
AT2G23680	AT4G37220
AT2G23690	AT4G37240
AT2G23760	AT4G36870
AT2G23790	AT4G36820
AT2G23800	AT4G36810
AT2G18650	AT4G30400
AT2G18670	AT4G30370
AT2G18730	AT4G30340
AT2G18740	AT4G30330
AT2G18800	AT4G30280
AT2G18840	AT4G30260
AT2G18860	AT4G30240
AT2G18880	AT4G30200
AT2G18960	AT4G30190
AT2G18980	AT4G30170
AT2G19050	AT4G30140
AT2G19090	AT4G30130
AT2G19110	AT4G30110
AT2G19120	AT4G30100
AT2G19160	AT4G30060
AT2G19170	AT4G30020
AT2G19210	AT4G29990
AT2G19240	AT4G29950
AT2G19330	AT4G29880
AT2G19340	AT4G29870
AT2G19350	AT4G29850
AT2G19390	AT4G29790
AT2G19500	AT4G29740
AT2G19520	AT4G29730
AT2G19570	AT4G29640
AT2G19670	AT4G29510
AT2G19680	AT4G29480
AT2G19690	AT4G29460
AT2G19710	AT4G29440
AT2G19720	AT4G29430
AT2G19730	AT4G29410
AT2G19750	AT4G29390
AT2G19770	AT4G29340
AT2G19780	AT4G29240
AT2G19810	AT4G29190
AT2G19830	AT4G29160
AT2G19860	AT4G29130
AT2G20090	AT4G29100
AT2G20110	AT4G29000
AT2G20140	AT4G29040
AT2G20180	AT4G28810
AT2G20230	AT4G28770
AT2G20240	AT4G28760
AT2G20260	AT4G28750
AT2G20270	AT4G28730
AT2G20290	AT4G28710
AT2G20310	AT4G28690
AT2G20340	AT4G28680
AT2G20400	AT4G28610
AT2G20440	AT4G28550
AT2G20530	AT4G28510
AT2G20560	AT4G28480
AT2G20580	AT4G28470
AT2G20590	AT4G28430
AT2G20610	AT4G28420
AT2G20630	AT4G28400
AT2G20650	AT4G28370
AT2G20680	AT4G28320
AT2G20700	AT4G28280
AT2G20750	AT4G28250
AT2G20800	AT4G28220
AT2G20825	AT4G28190
AT2G20880	AT4G28140
AT2G20900	AT4G28120
AT5G10650	AT5G24870
AT5G10660	AT5G24880
AT5G10740	AT5G24940
AT5G10750	AT5G24990
AT5G10820	AT5G25050
AT5G10840	AT5G25100
AT5G10930	AT5G25110
AT5G10970	AT5G25160
AT5G11060	AT5G25220
AT5G11090	AT5G25280
AT5G11190	AT5G25390
AT5G11230	AT5G25400
AT5G11420	AT5G25460
AT5G11430	AT5G25520
AT5G11440	AT5G25540
AT5G11590	AT5G25810
AT5G11610	AT5G25820
AT5G11670	AT5G25880
AT5G11730	AT5G25970
AT5G12000	AT5G26150
AT5G12870	AT5G26655
AT2G23810	AT4G30430
AT2G23910	AT4G30470
AT2G23940	AT4G30500
AT2G23970	AT4G30530
AT2G23980	AT4G30560
AT2G23990	AT4G30590
AT2G24000	AT4G30610
AT2G24020	AT4G30620
AT2G24040	AT4G30650
AT2G24060	AT4G30690
AT2G24070	AT4G30710
AT2G24100	AT4G30780
AT2G24140	AT4G30830
AT2G24150	AT4G30850
AT2G24200	AT4G30920
AT2G24240	AT4G30940
AT2G24260	AT4G30980
AT2G24300	AT4G31000
AT2G24320	AT4G31020
AT2G24330	AT4G31090
AT2G24360	AT4G31170
AT2G24370	AT4G31230
AT2G24390	AT4G31310
AT2G24400	AT4G31320
AT2G24420	AT4G31340
AT2G24450	AT4G31370
AT2G24500	AT4G31420
AT2G24530	AT4G31440
AT2G24570	AT4G31550
AT2G24590	AT4G31580
AT2G24630	AT4G31590
AT2G24650	AT4G31620
AT2G24720	AT4G31710
AT2G24800	AT4G31760
AT2G25060	AT4G31840
AT2G25070	AT4G31860
AT2G25080	AT4G31870
AT2G25130	AT4G31890
AT2G25170	AT4G31900
AT2G25180	AT4G31920
AT2G25220	AT4G32000
AT2G25290	AT4G32070
AT2G25300	AT4G32120
AT2G25310	AT4G32130
AT2G25340	AT4G32150
AT2G25350	AT4G32160
AT2G25430	AT4G32280
AT2G25480	AT4G32330
AT2G25520	AT4G32390
AT2G25540	AT4G32410
AT2G25590	AT4G32440
AT2G25600	AT4G32500
AT2G25610	AT4G32530
AT2G25670	AT4G32610
AT2G25820	AT4G32800
AT2G25850	AT4G32850
AT2G25880	AT4G32830
AT2G25940	AT4G32940
AT2G26060	AT4G32990
AT2G26080	AT4G33010
AT2G26190	AT4G33050
AT2G26440	AT4G33230
AT2G26570	AT4G33390
AT1G24735	AT1G67980
AT1G24764	AT1G68060
AT1G25240	AT1G68110
AT1G25250	AT1G68130
AT1G25270	AT1G68170
AT1G25340	AT1G68320
AT1G25400	AT1G68440
AT1G25410	AT1G68460
AT1G25440	AT1G68520
AT1G25450	AT1G68530
AT1G25460	AT1G68540
AT1G25470	AT1G68550
AT1G25480	AT1G68600
AT1G25520	AT1G68650
AT1G25550	AT1G68670
AT1G25560	AT1G68840
AT1G26260	AT1G68920
AT1G26310	AT1G69120
AT1G26360	AT1G69240
AT1G26620	AT1G69360
AT1G26630	AT1G69410
AT1G26650	AT1G69430
AT1G26690	AT1G69460
AT1G26770	AT1G69530
AT1G26780	AT1G69560
AT1G26790	AT1G69570
AT1G26880	AT1G69620
AT1G26920	AT1G69760
AT1G26960	AT1G69780
AT1G27040	AT1G69870
AT3G26890	AT5G41110
AT3G26910	AT5G41100
AT3G26932	AT5G41070
AT3G26960	AT5G41050
AT3G27010	AT5G41030
AT3G27020	AT5G41000
AT3G27080	AT5G40930
AT3G27170	AT5G40890
AT3G27190	AT5G40870
AT3G27230	AT5G40820
AT3G27240	AT5G40810
AT3G27250	AT5G40790
AT3G27280	AT5G40770
AT3G27300	AT5G40760
AT3G27330	AT5G40720
AT3G27350	AT5G40700
AT3G27380	AT5G40650
AT3G27390	AT5G40640
AT3G27420	AT5G40600
AT3G27430	AT5G40580
AT3G27460	AT5G40550
AT3G27560	AT5G40540
AT3G27570	AT5G40510
AT3G27660	AT5G40420
AT3G27780	AT5G40430
AT3G27860	AT5G40340
AT3G27970	AT5G40310
AT3G28050	AT5G40230
AT3G28140	AT5G40190
AT3G28200	AT5G40150
AT3G28500	AT5G40040
AT3G28510	AT5G40010
AT3G28750	AT5G39880
AT3G28920	AT5G39760
AT3G28930	AT5G39730
AT3G29000	AT5G39670
AT3G29020	AT5G39700
AT3G29035	AT5G39610
AT3G29075	AT5G39570
AT3G29100	AT5G39510
AT3G29160	AT5G39440
AT3G29180	AT5G39430
AT3G29350	AT5G39340
AT3G29360	AT5G39320
AT3G06490	AT5G49620
AT3G06620	AT5G49470
AT3G06650	AT5G49460
AT3G06720	AT5G49310
AT3G06740	AT5G49300
AT3G06760	AT5G49230
AT3G06830	AT5G49180
AT3G06930	AT5G49020
AT3G07010	AT5G48900
AT3G07110	AT5G48760
AT3G07170	AT5G48680
AT3G07190	AT5G48660
AT3G07280	AT5G48610
AT3G07310	AT5G48590
AT3G07340	AT5G48560
AT3G07520	AT5G48400
AT3G07540	AT5G48360
AT3G07600	AT5G48290
AT3G07650	AT5G48250
AT3G07720	AT5G48180
AT3G07780	AT5G48160
AT3G07850	AT5G48140
AT3G08570	AT5G48130
AT1G63300	AT5G41140
AT1G63430	AT5G41180
AT1G63450	AT5G41250
AT1G63500	AT5G41260
AT1G63640	AT5G41310
AT1G63800	AT5G41340
AT1G63820	AT5G41380
AT1G63830	AT5G41390
AT1G63840	AT5G41400
AT1G64000	AT5G41570
AT1G64090	AT5G41600
AT1G64170	AT5G41610
AT1G64180	AT5G41620
AT1G64190	AT5G41670
AT1G64210	AT5G41680
AT1G64230	AT5G41700
AT1G64260	AT5G41710
AT1G64300	AT5G41730
AT1G64320	AT5G41780
AT1G64340	AT5G41810
AT1G64520	AT5G42040
AT1G64610	AT5G42010
AT1G64670	AT5G41900
AT5G08570	AT5G63680
AT5G08590	AT5G63650
AT5G08610	AT5G63630
AT5G08640	AT5G63600
AT5G09220	AT5G63850
AT5G09260	AT5G63880
AT5G09290	AT5G63980
AT5G09330	AT5G64060
AT5G09350	AT5G64070
AT5G09410	AT5G64220
AT5G09440	AT5G64260
AT5G09460	AT5G64340
AT5G09540	AT5G64360
AT5G09560	AT5G64390
AT5G09570	AT5G64400
AT5G09620	AT5G64430
AT5G09670	AT5G64550
AT5G09690	AT5G64560
AT5G09730	AT5G64570
AT5G09740	AT5G64610
AT5G09760	AT5G64640
AT5G09770	AT5G64650
AT5G09800	AT5G64660
AT5G09840	AT5G64710
AT5G09870	AT5G64740
AT5G09900	AT5G64760
AT5G09910	AT5G64810
AT5G09930	AT5G64840
AT5G10010	AT5G64910
AT5G10030	AT5G65210
AT5G10060	AT5G65180
AT5G10090	AT5G65160
AT5G10100	AT5G65140
AT5G10110	AT5G65120
AT5G10120	AT5G65100
AT5G10140	AT5G65070
AT5G10210	AT5G65030
AT5G10220	AT5G65020
AT5G10240	AT5G65010
AT5G10270	AT5G64960
AT5G10280	AT5G65230
AT5G10290	AT5G65240
AT5G10350	AT5G65260
AT5G10390	AT5G65350
AT5G10410	AT5G65370
AT5G10420	AT5G65380
AT5G10440	AT5G65420
AT5G10450	AT5G65430
AT5G10470	AT5G65460
AT5G10510	AT5G65510
AT5G10530	AT5G65600
AT5G10540	AT5G65620
AT5G10550	AT5G65630
AT5G10570	AT5G65640
AT1G13600	AT2G04038
AT1G13640	AT2G03890
AT1G13730	AT2G03640
AT1G13860	AT2G03480
AT1G13880	AT2G03470
AT1G13900	AT2G03450
AT1G13930	AT2G03440
AT1G13960	AT2G03340
AT1G14010	AT2G03290
AT1G14020	AT2G03280
AT1G14040	AT2G03260
AT1G14080	AT2G03220
AT1G14210	AT2G02990
AT1G14230	AT2G02970
AT1G14260	AT2G02960
AT1G14280	AT2G02950
AT1G14330	AT2G02870
AT1G14350	AT2G02820
AT1G14360	AT2G02810
AT1G14370	AT2G02800
AT1G14380	AT2G02790
AT1G14390	AT2G02780
AT1G14400	AT2G02760
AT1G14410	AT2G02740
AT1G14420	AT2G02720
AT1G14440	AT2G02540
AT1G14450	AT2G02510
AT1G14460	AT2G02480
AT1G14510	AT2G02470
AT1G14580	AT2G02070
AT1G14590	AT2G02060
AT1G14630	AT2G01990
AT1G14660	AT2G01980
AT1G14670	AT2G01970
AT1G14685	AT2G01930
AT1G14690	AT2G01910
AT1G14700	AT2G01890
AT1G14720	AT2G01850
AT1G14840	AT2G01750
AT1G14860	AT2G01670
AT1G14890	AT2G01610
AT1G14910	AT2G01600
AT1G14920	AT2G01570
AT1G14930	AT2G01520
AT1G14970	AT2G01480
AT1G15010	AT2G01300
AT1G15020	AT2G01270
AT1G15030	AT2G01260
AT1G15050	AT2G01200
AT1G15080	AT2G01180
AT1G15100	AT2G01150
AT1G15120	AT2G01090
AT1G15280	AT1G80000
AT1G15300	AT1G80020
AT1G15330	AT1G80090
AT1G15380	AT1G80160
AT1G15400	AT1G80180
AT1G15430	AT1G80220
AT1G15480	AT1G80270
AT1G15490	AT1G80280
AT1G15500	AT1G80300
AT1G15540	AT1G80320
AT1G15550	AT1G80330
AT1G15570	AT1G80370
AT1G15580	AT1G80390
AT1G15670	AT1G80440
AT1G15730	AT1G80480
AT1G15750	AT1G80490
AT1G15760	AT1G80520
AT1G15810	AT1G80615
AT1G15870	AT1G80720
AT1G15920	AT1G80780
AT1G15940	AT1G80810
AT1G15950	AT1G80820
AT1G15960	AT1G80830
AT1G15970	AT1G80850
AT1G16000	AT1G80890
AT1G16010	AT1G80900
AT1G16020	AT1G80910
AT1G16060	AT1G79700
AT1G16170	AT1G79660
AT1G16190	AT1G79650
AT1G16220	AT1G79630
AT1G16240	AT1G79590
AT1G16270	AT1G79570
AT1G16300	AT1G79530
AT1G16310	AT1G79520
AT1G16320	AT1G79510
AT1G16340	AT1G79500
AT1G16350	AT1G79470
AT1G16360	AT1G79450
AT1G16380	AT1G79400
AT1G16420	AT1G79340
AT1G16440	AT1G79250
AT1G16460	AT1G79230
AT1G16470	AT1G79210
AT1G16490	AT1G79180
AT1G16500	AT1G79160
AT1G16510	AT1G79130
AT1G16680	AT1G79030
AT1G16690	AT1G79020
AT1G16700	AT1G79010
AT1G16710	AT1G79000
AT1G16760	AT1G78940
AT1G16780	AT1G78920
AT1G16840	AT1G78890
AT1G16860	AT1G78880
AT1G16890	AT1G78870
AT1G16980	AT1G78580
AT1G17040	AT1G78540
AT1G17050	AT1G78510
AT1G17100	AT1G78450
AT1G17180	AT1G78380
AT1G17290	AT1G72330
AT1G17310	AT1G72350
AT1G17360	AT1G72400
AT1G17380	AT1G72450
AT1G17400	AT1G72490
AT1G17420	AT1G72520
AT1G17430	AT1G72620
AT1G17460	AT1G72650
AT1G17470	AT1G72660
AT1G17480	AT1G72670
AT1G17500	AT1G72700
AT1G17520	AT1G72740
AT1G17530	AT1G72750
AT1G17540	AT1G72760
AT1G17550	AT1G72770
AT1G17590	AT1G72830
AT1G17710	AT1G73010
AT1G17730	AT1G73030
AT1G17750	AT1G73080
AT1G17790	AT1G73150
AT1G17810	AT1G73190
AT1G17820	AT1G73200
AT1G17830	AT1G73210
AT1G17880	AT1G73230
AT1G17890	AT1G73250
AT1G17920	AT1G73360
AT1G17940	AT1G73390
AT1G17950	AT1G73410
AT1G17970	AT1G73760
AT1G18040	AT1G73690
AT1G18150	AT1G73670
AT1G18160	AT1G73660
AT1G18170	AT1G73650
AT1G18200	AT1G73640
AT1G18210	AT1G73630
AT1G18250	AT1G73620
AT1G18260	AT1G73570
AT1G18280	AT1G73550
AT1G18300	AT1G73540
AT1G18350	AT1G73500
AT1G18360	AT1G73480
AT1G18400	AT1G73830
AT1G18410	AT1G73860
AT1G18460	AT1G73920
AT1G18470	AT1G73950
AT1G18500	AT1G74040
AT1G18540	AT1G74050
AT1G18570	AT1G74080
AT1G18590	AT1G74090
AT1G18600	AT1G74130
AT1G18610	AT1G74150
AT1G18620	AT1G74160
AT1G18670	AT1G74330
AT1G18690	AT1G74380
AT1G18720	AT1G74440
AT1G18740	AT1G74450
AT1G18790	AT1G74480
AT1G18800	AT1G74560
AT1G18840	AT1G74690
AT1G18870	AT1G74710
AT1G18890	AT1G74740
AT1G18910	AT1G74760
AT1G18920	AT1G74770
AT1G18940	AT1G74780
AT1G18990	AT1G74830
AT1G19000	AT1G74840
AT1G19010	AT1G74860
AT1G19050	AT1G74890
AT1G19180	AT1G74950
AT1G19310	AT1G74990
AT1G19320	AT1G75050
AT1G19330	AT1G75060
AT1G19350	AT1G75080
AT1G19360	AT1G75110
AT1G19370	AT1G75140
AT1G19400	AT1G75180
AT1G19450	AT1G75220
AT1G19570	AT1G75270
AT1G19650	AT1G75370
AT1G19660	AT1G75380
AT1G19680	AT1G75400
AT1G19700	AT1G75410
AT1G19710	AT1G75420
AT1G19740	AT1G75460
AT1G19770	AT1G75470
AT1G19790	AT1G75520
AT1G19830	AT1G75580
AT1G19840	AT1G75590
AT1G19890	AT1G75600
AT1G19900	AT1G75620
AT1G19910	AT1G75630
AT1G19940	AT1G75680
AT1G19950	AT1G75700
AT1G19970	AT1G75760
AT1G20010	AT1G75780
AT1G20030	AT1G75800
AT1G20090	AT1G75840
AT1G20100	AT1G75860
AT1G20200	AT1G75990
AT1G20220	AT1G76010
AT1G20260	AT1G76030
AT1G20310	AT1G76070
AT1G20330	AT1G76090
AT1G20340	AT1G76100
AT1G20370	AT1G76120
AT1G20380	AT1G76140
AT1G20470	AT1G76190
AT1G20520	AT1G76210
AT1G20540	AT1G76260
AT1G20550	AT1G76270
AT1G20580	AT1G76300
AT1G20610	AT1G76310
AT1G20640	AT1G76350
AT1G20650	AT1G76360
AT1G20670	AT1G76380
AT1G20780	AT1G76390
AT1G20823	AT1G76410
AT1G20860	AT1G76430
AT1G20880	AT1G76460
AT1G20890	AT1G76480
AT1G20900	AT1G76500
AT1G20910	AT1G76510
AT1G20930	AT1G76540
AT1G20950	AT1G76550
AT1G20980	AT1G76580
AT1G21000	AT1G76590
AT1G21010	AT1G76600
AT1G21050	AT1G76610
AT1G21060	AT1G76620
AT1G21070	AT1G76670
AT1G21080	AT1G76700
AT1G21160	AT1G76810
AT1G21170	AT1G76850
AT1G21190	AT1G76860
AT1G21200	AT1G76870
AT1G21380	AT1G76970
AT1G21390	AT1G76980
AT1G21410	AT1G77000
AT1G21440	AT1G77060
AT1G21590	AT1G77280
AT1G21610	AT1G77310
AT1G21720	AT1G77440
AT1G21740	AT1G77500
AT1G21750	AT1G77510
AT1G21770	AT1G77540
AT1G21810	AT1G77580
AT1G21870	AT1G77610
AT1G21880	AT1G77630
AT1G21910	AT1G77640
AT1G21920	AT1G77660
AT1G21980	AT1G77740
AT1G22050	AT1G77870
AT1G22070	AT1G77920
AT1G22130	AT1G77980
AT1G22150	AT1G78000
AT1G22160	AT1G78020
AT1G22170	AT1G78050
AT1G22190	AT1G78080
AT1G22210	AT1G78090
AT1G22220	AT1G78100
AT1G22230	AT1G78110
AT1G22240	AT1G78160
AT1G22250	AT1G78170
AT1G22330	AT1G78260
AT1G22480	AT1G72230
AT1G22490	AT1G72210
AT1G22500	AT1G72200
AT1G22530	AT1G72150
AT1G22540	AT1G72120
AT1G22600	AT1G72100
AT1G22650	AT1G72000
AT1G22670	AT1G71980
AT1G22710	AT1G71880
AT1G22760	AT1G71770
AT1G22810	AT1G71520
AT1G22830	AT1G71420
AT1G22870	AT1G71410
AT1G22880	AT1G71380
AT1G22920	AT1G71230
AT1G22970	AT1G71150
AT1G22990	AT1G71050
AT1G23010	AT1G71040
AT1G23030	AT1G71020
AT1G23040	AT1G70990
AT1G23080	AT1G70940
AT1G23110	AT1G70900
AT1G23130	AT1G70830
AT1G23140	AT1G70790
AT1G23150	AT1G70780
AT1G23170	AT1G70770
AT1G23190	AT1G70730
AT1G23205	AT1G70720
AT1G23210	AT1G70710
AT1G23240	AT1G70670
AT1G23260	AT1G70660
AT1G23290	AT1G70600
AT1G23310	AT1G70580
AT1G23320	AT1G70560
AT1G23340	AT1G70550
AT1G23350	AT1G70540
AT1G23380	AT1G70510
AT1G23460	AT1G70500
AT1G23490	AT1G70490
AT1G23530	AT1G70470
AT1G23540	AT1G70460
AT1G23550	AT1G70440
AT1G23700	AT1G70430
AT1G23710	AT1G70420
AT1G23730	AT1G70410
AT1G23760	AT1G70370
AT1G23790	AT1G70340
AT1G23820	AT1G70310
AT1G23870	AT1G70290
AT1G24140	AT1G70170
AT1G24150	AT1G70140
AT1G24160	AT1G70100
AT1G24170	AT1G70090
AT1G24190	AT1G70060
AT2G20960	AT4G38550
AT2G21060	AT4G38680
AT2G21100	AT4G38700
AT2G21120	AT4G38730
AT2G21130	AT4G38740
AT2G21140	AT4G38770
AT2G21190	AT4G38790
AT2G21210	AT4G38840
AT2G21220	AT4G38860
AT2G21230	AT4G38900
AT2G21240	AT4G38910
AT2G21270	AT4G38930
AT2G21320	AT4G38960
AT2G21330	AT4G38970
AT2G21340	AT4G39030
AT2G21380	AT4G39050
AT2G21410	AT4G39080
AT2G21430	AT4G39090
AT2G21480	AT4G39110
AT2G21500	AT4G39140
AT2G21510	AT4G39150
AT2G21520	AT4G39170
AT2G21560	AT4G39190
AT2G21580	AT4G39200
AT2G21590	AT4G39210
AT2G21600	AT4G39220
AT2G21650	AT4G39250
AT2G21660	AT4G39260
AT2G21730	AT4G39330
AT2G21740	AT4G39340
AT2G21770	AT4G39350
AT2G21910	AT4G39480
AT2G21940	AT4G39540
AT2G21990	AT4G39610
AT2G22170	AT4G39730
AT2G22190	AT4G39770
AT2G22200	AT4G39780
AT2G22240	AT4G39800
AT2G22270	AT4G39860
AT2G22310	AT4G39910
AT2G22330	AT4G39950
AT2G22360	AT4G39960
AT2G22390	AT4G39990
AT2G22400	AT4G40000
AT2G22430	AT4G40060
AT1G01010	AT4G01550
AT1G01030	AT4G01500
AT1G01050	AT4G01480
AT1G01070	AT4G01430
AT1G01100	AT4G00810
AT1G01110	AT4G00820
AT1G01160	AT4G00850
AT1G01170	AT4G00860
AT1G01340	AT4G01010
AT1G01420	AT4G01070
AT1G01430	AT4G01080
AT1G01440	AT4G01090
AT1G01460	AT4G01190
AT1G01520	AT4G01280
AT1G01540	AT4G01330
AT1G01550	AT4G01360
AT1G01570	AT4G00300
AT1G01600	AT4G00360
AT1G01610	AT4G00400
AT1G01620	AT4G00430
AT1G01700	AT4G00460
AT1G01740	AT4G00710
AT1G01790	AT4G00630
AT1G02000	AT4G00110
AT1G02050	AT4G00040
AT1G02300	AT4G01610
AT1G02360	AT4G01700
AT1G02370	AT4G01990
AT1G02380	AT4G01960
AT1G02390	AT4G01950
AT1G02460	AT4G01890
AT1G02500	AT4G01850
AT1G02510	AT4G01840
AT1G02520	AT4G01830
AT1G02620	AT4G02080
AT1G02650	AT4G02100
AT1G02720	AT4G02130
AT1G02750	AT4G02200
AT1G02780	AT4G02230
AT1G02800	AT4G02290
AT1G02810	AT4G02330
AT1G02840	AT4G02430
AT1G02890	AT4G02480
AT1G02940	AT4G02520
AT1G02980	AT4G02570
AT1G03040	AT4G02590
AT1G03050	AT4G02650
AT1G03060	AT4G02660
AT1G03070	AT4G02690
AT1G03080	AT4G02710
AT1G03130	AT4G02770
AT1G03170	AT4G02810
AT1G03210	AT4G02850
AT1G03290	AT4G02880
AT1G03340	AT4G02920
AT1G03440	AT4G03010
AT1G03445	AT4G03080
AT1G03457	AT4G03110
AT1G03520	AT4G03340
AT1G03610	AT4G03420
AT1G03670	AT4G03440
AT1G03675	AT4G03520
AT1G03700	AT4G03540
AT1G03730	AT4G03600
AT1G45000	AT5G43010
AT1G45050	AT5G42990
AT1G45145	AT5G42980
AT1G45170	AT5G42960
AT1G45180	AT5G42940
AT1G45545	AT5G42880
AT1G45688	AT5G42860
AT1G47128	AT5G43060
AT1G47200	AT5G43070
AT1G47210	AT5G43080
AT3G47370	AT5G62300
AT3G47380	AT5G62350
AT3G47460	AT5G62410
AT3G47500	AT5G62430
AT3G47550	AT5G62460
AT3G47600	AT5G62470
AT3G47690	AT5G62500
AT3G47720	AT5G62520
AT3G47820	AT5G62560
AT3G47950	AT5G62670
AT3G47960	AT5G62680
AT3G48040	AT5G62880
AT3G48070	AT5G62910
AT3G48100	AT5G62920
AT3G48240	AT5G63130
AT3G48360	AT5G63160
AT3G48390	AT5G63190
AT3G48440	AT5G63260
AT3G48510	AT5G63350
AT3G48520	AT5G63450
AT3G48590	AT5G63470
AT3G48660	AT5G63500
AT3G48680	AT5G63510
AT3G48710	AT5G63550
AT3G48720	AT5G63560
AT3G48730	AT5G63570
AT3G48750	AT5G63610
AT4G24260	AT5G49720
AT4G24280	AT5G49910
AT4G24330	AT5G49940
AT4G24390	AT5G49980
AT4G24630	AT5G50020
AT4G24640	AT5G50030
AT4G24720	AT5G50200
AT4G24770	AT5G50250
AT4G24810	AT5G50330
AT4G24890	AT5G50400
AT4G24920	AT5G50460
AT4G24940	AT5G50580
AT4G24960	AT5G50720
AT4G24970	AT5G50780
AT4G25010	AT5G50800
AT4G25090	AT5G51060
AT4G25100	AT5G51100
AT4G25140	AT5G51210
AT4G25150	AT5G51260
AT4G25160	AT5G51270
AT4G25200	AT5G51440
AT4G25230	AT5G51450
AT4G25240	AT5G51480
AT4G25260	AT5G51520
AT4G25320	AT5G51590
AT4G25360	AT5G51640
AT4G25390	AT5G51770
AT4G25410	AT5G51790
AT4G25420	AT5G51810
AT4G25430	AT5G51850
AT4G25440	AT5G51980
AT4G25480	AT5G51990
AT4G25500	AT5G52040
AT4G25530	AT5G52170
AT4G25560	AT5G52260
AT4G25580	AT5G52310
AT4G25590	AT5G52360
AT4G25620	AT5G52430
AT4G25630	AT5G52470
AT4G25670	AT5G52550
AT4G25700	AT5G52570
AT4G25740	AT5G52650
AT4G25750	AT5G52860
AT4G25800	AT5G57580
AT4G25820	AT5G57530
AT4G25830	AT5G57480
AT4G25840	AT5G57440
AT4G25860	AT5G57240
AT4G25870	AT5G57270
AT4G25890	AT5G57290
AT4G25900	AT5G57330
AT4G25940	AT5G57200
AT4G25970	AT5G57190
AT4G25990	AT5G57180
AT4G26060	AT5G57060
AT4G26080	AT5G57050
AT4G26130	AT5G56980
AT4G26140	AT5G56870
AT4G26150	AT5G56860
AT4G26230	AT5G56710
AT4G26260	AT5G56640
AT4G26270	AT5G56630
AT4G26350	AT5G56410
AT4G26390	AT5G56350
AT4G26400	AT5G56340
AT4G26430	AT5G56280
AT4G26440	AT5G56270
AT4G26480	AT5G56140
AT4G26490	AT5G56050
AT4G26540	AT5G56040
AT4G26550	AT5G56020
AT4G26570	AT5G55990
AT4G26580	AT5G55970
AT4G26590	AT5G55930
AT4G26600	AT5G55920
AT4G26610	AT5G55910
AT4G26620	AT5G55900
AT4G26630	AT5G55660
AT4G26650	AT5G55550
AT4G26660	AT5G55520
AT4G26670	AT5G55510
AT4G26690	AT5G55480
AT4G26700	AT5G55400
AT4G26710	AT5G55290
AT4G26720	AT5G55260
AT4G26740	AT5G55240
AT4G26760	AT5G55230
AT4G26780	AT5G55200
AT4G26830	AT5G55180
AT4G26840	AT5G55170
AT4G26850	AT5G55120
AT4G26880	AT5G55110
AT4G26890	AT5G55090
AT4G26910	AT5G55070
AT4G26930	AT5G55020
AT4G26990	AT5G54920
AT4G27000	AT5G54900
AT4G27020	AT5G54870
AT4G27070	AT5G54810
AT4G27100	AT5G54780
AT4G27130	AT5G54760
AT4G27150	AT5G54740
AT4G27180	AT5G54670
AT4G27230	AT5G54640
AT4G27240	AT5G54630
AT4G27260	AT5G54510
AT4G27270	AT5G54500
AT4G27280	AT5G54490
AT4G27310	AT5G54470
AT4G27320	AT5G54430
AT4G27350	AT5G54240
AT4G27440	AT5G54190
AT4G27460	AT5G53750
AT4G27520	AT5G53870
AT4G27580	AT5G54100
AT4G27660	AT5G54150
AT4G27680	AT5G53540
AT4G27690	AT5G53530
AT4G27730	AT5G53510
AT4G27780	AT5G53470
AT4G27810	AT5G53030
AT4G27840	AT5G52990
AT4G27880	AT5G53360
AT4G27890	AT5G53400
AT4G27900	AT5G53420
AT4G27910	AT5G53430
AT4G27920	AT5G53160
AT4G27950	AT5G53290
AT4G27960	AT5G53300
AT3G45060	AT5G60780
AT3G45090	AT5G60760
AT3G45210	AT5G60680
AT3G45240	AT5G60550
AT3G45260	AT5G60470
AT3G45310	AT5G60360
AT3G45330	AT5G60300
AT3G45560	AT5G60250
AT3G45590	AT5G60230
AT3G45600	AT5G60220
AT3G45610	AT5G60200
AT3G45630	AT5G60170
AT3G45810	AT5G60010
AT3G45840	AT5G59920
AT3G45980	AT5G59910
AT3G46010	AT5G59880
AT3G46020	AT5G59860
AT3G46040	AT5G59850
AT3G46060	AT5G59840
AT3G46070	AT5G59820
AT3G46110	AT5G59790
AT3G46130	AT5G59780
AT3G46180	AT5G59740
AT3G46230	AT5G59720
AT3G46440	AT5G59290
AT3G46460	AT5G59300
AT3G46520	AT5G59370
AT3G46580	AT5G59380
AT3G46590	AT5G59430
AT3G46600	AT5G59450
AT3G46620	AT5G59550
AT3G46640	AT5G59570
AT3G46760	AT5G59260
AT3G46820	AT5G59160
AT3G46830	AT5G59150
AT3G46840	AT5G59100
AT3G46900	AT5G59030
AT3G46930	AT5G58950
AT3G46990	AT5G58930
AT3G47060	AT5G58870
AT3G47160	AT5G58790
AT3G47190	AT5G58660
AT3G47300	AT5G58640
AT3G49670	AT5G65700
AT3G49680	AT5G65780
AT3G49690	AT5G65790
AT3G49700	AT5G65800
AT3G49720	AT5G65810
AT3G49730	AT5G65820
AT3G49750	AT5G65830
AT3G49800	AT5G65910
AT3G49810	AT5G65920
AT3G49830	AT5G67630
AT3G49840	AT5G67610
AT3G49850	AT5G67580
AT3G49870	AT5G67560
AT3G49880	AT5G67540
AT3G49910	AT5G67510
AT3G49920	AT5G67500
AT3G49930	AT5G67450
AT3G49940	AT5G67420
AT3G49960	AT5G67400
AT3G50000	AT5G67380
AT3G50060	AT5G67300
AT3G50070	AT5G67260
AT3G50080	AT5G67250
AT3G50100	AT5G67240
AT3G50220	AT5G67210
AT3G50230	AT5G67200
AT3G50260	AT5G67190
AT3G50290	AT5G67150
AT3G50310	AT5G67080
AT3G50330	AT5G67060
AT3G50340	AT5G67020
AT3G50410	AT5G66940
AT3G50500	AT5G66880
AT3G50510	AT5G66870
AT3G50640	AT5G66800
AT3G50650	AT5G66770
AT3G50700	AT5G66730
AT3G50720	AT5G66710
AT3G50740	AT5G66690
AT3G50800	AT5G66580
AT3G50820	AT5G66570
AT3G50840	AT5G66560
AT3G50900	AT5G66490
AT3G50910	AT5G66480
AT3G50920	AT5G66450
AT3G50960	AT5G66410
AT3G50990	AT5G66390
AT3G51020	AT5G66370
AT3G51060	AT5G66350
AT3G51080	AT5G66320
AT3G51150	AT5G66310
AT3G51160	AT5G66280
AT3G51180	AT5G66270
AT3G51200	AT5G66260
AT3G51230	AT5G66230
AT3G51260	AT5G66140
AT3G51370	AT5G66080
AT3G51460	AT5G66020
AT4G03820	AT4G22270
AT4G04020	AT4G22240
AT4G04080	AT4G22220
AT4G04210	AT4G22150
AT4G04260	AT4G22140
AT4G04340	AT4G22120
AT4G04450	AT4G22070
AT4G04480	AT4G22030
AT4G04610	AT4G21990
AT4G04620	AT4G21980
AT4G04630	AT4G21970
AT4G04710	AT4G21940
AT4G04790	AT4G21880
AT4G04840	AT4G21840
AT4G04860	AT4G21810
AT4G04890	AT4G21750
AT4G05000	AT4G21560
AT4G05020	AT4G21490
AT4G05060	AT4G21450
AT4G05100	AT4G21440
AT4G05180	AT4G21280
AT4G05190	AT4G21270
AT4G05210	AT4G21220
AT4G05330	AT4G21160
AT4G05400	AT4G21140
AT4G05410	AT4G21130
AT4G05420	AT4G21100
AT4G05450	AT4G21090
AT1G32760	AT4G10630
AT1G32790	AT4G10610
AT1G32800	AT4G10600
AT1G32850	AT4G10590
AT1G32960	AT4G10550
AT1G33040	AT4G10480
AT1G33050	AT4G10470
AT1G33120	AT4G10450
AT1G33170	AT4G10440
AT1G33230	AT4G10430
AT1G33260	AT4G10390
AT1G33480	AT4G10150
AT1G33490	AT4G10140
AT1G33700	AT4G10060
AT1G33770	AT4G10010
AT1G33800	AT4G09990
AT1G33990	AT4G09900
AT1G34020	AT4G09810
AT1G34030	AT4G09800
AT1G34200	AT4G09670
AT1G34470	AT4G09640
AT1G34550	AT4G09630
AT1G34740	AT4G08880
AT1G34780	AT4G08930
AT1G35140	AT4G08950
AT1G35160	AT4G09000
AT1G35330	AT4G09130
AT1G35460	AT4G09180
AT1G35470	AT4G09250
AT1G35516	AT4G09460
AT1G35580	AT4G09510
AT1G35630	AT4G09560
AT1G35670	AT4G09570
AT1G28050	AT2G33500
AT1G28070	AT2G33510
AT1G28110	AT2G33530
AT1G28230	AT2G33750
AT1G28280	AT2G33780
AT1G28290	AT2G33790
AT1G28330	AT2G33830
AT1G28400	AT2G33850
AT1G28550	AT2G33870
AT1G29030	AT2G34040
AT1G29050	AT2G34070
AT1G29090	AT2G34080
AT1G29160	AT2G34140
AT1G29170	AT2G34150
AT1G29250	AT2G34160
AT1G29310	AT2G34250
AT1G29470	AT2G34300
AT1G29540	AT2G34330
AT1G29640	AT2G34340
AT1G29710	AT2G34370
AT1G29760	AT2G34380
AT1G29890	AT2G34410
AT1G29910	AT2G34430
AT1G29970	AT2G34480
AT1G29980	AT2G34510
AT1G30040	AT2G34550
AT1G30120	AT2G34590
AT1G30190	AT2G34610
AT1G30400	AT2G34660
AT1G30490	AT2G34710
AT1G30590	AT2G34750
AT1G30620	AT2G34850
AT1G30630	AT2G34840
AT1G30650	AT2G34830
AT1G30670	AT2G34820
AT1G30760	AT2G34810
AT1G30810	AT2G34880
AT1G30820	AT2G34890
AT1G30850	AT2G34910
AT1G30860	AT2G34920
AT1G30900	AT2G34940
AT1G31020	AT2G35010
AT1G31070	AT2G35020
AT1G31120	AT2G35060
AT1G04450	AT2G33460
AT1G04470	AT2G33420
AT1G04480	AT2G33370
AT1G04490	AT2G33360
AT1G04500	AT2G33350
AT1G04510	AT2G33340
AT1G04520	AT2G33330
AT1G04540	AT2G33320
AT1G04550	AT2G33310
AT1G04570	AT2G33280
AT1G04600	AT2G33240
AT1G04610	AT2G33230
AT1G04710	AT2G33150
AT1G04760	AT2G32670
AT1G04810	AT2G32730
AT1G04860	AT2G32780
AT1G04930	AT2G32840
AT1G04980	AT2G32920
AT1G04990	AT2G32930
AT1G05000	AT2G32960
AT1G05070	AT2G32580
AT1G05100	AT2G32510
AT1G05140	AT2G32480
AT1G05150	AT2G32450
AT1G05160	AT2G32440
AT1G05170	AT2G32430
AT1G05180	AT2G32410
AT1G05200	AT2G32390
AT1G05210	AT2G32380
AT1G05230	AT2G32370
AT1G05300	AT2G32270
AT1G05320	AT2G32240
AT1G05420	AT2G32100
AT1G05570	AT2G31960
AT1G05580	AT2G31910
AT1G05630	AT2G31830
AT1G05640	AT2G31820
AT1G05670	AT2G31790
AT1G05730	AT2G31725
AT1G05800	AT2G31690
AT1G05810	AT2G31680
AT1G05870	AT2G31560
AT1G05890	AT2G31510
AT1G05900	AT2G31480
AT1G06020	AT2G31390
AT1G06040	AT2G31380
AT1G06070	AT2G31370
AT1G06080	AT2G31360
AT1G06130	AT2G31350
AT1G06150	AT2G31280
AT1G06160	AT2G31230
AT1G06170	AT2G31220
AT1G06180	AT2G31180
AT1G06200	AT2G31140
AT1G06250	AT2G31100
AT1G06390	AT2G30980
AT1G06430	AT2G30950
AT1G06540	AT2G30930
AT1G06660	AT2G30820
AT1G06670	AT2G30800
AT1G06680	AT2G30790
AT1G06740	AT2G30640
AT1G06750	AT2G30630
AT1G06760	AT2G30620
AT1G06770	AT2G30580
AT1G06800	AT2G30550
AT1G06830	AT2G30540
AT1G06870	AT2G30440
AT1G06890	AT2G30460
AT1G06920	AT2G30400
AT1G06960	AT2G30260
AT1G06970	AT2G30240
AT1G06980	AT2G30230
AT1G07020	AT2G30160
AT1G07140	AT2G30060
AT1G07150	AT2G30040
AT1G07160	AT2G30020
AT1G07170	AT2G30000
AT1G07180	AT2G29990
AT1G07200	AT2G29970
AT1G07240	AT2G29750
AT1G07270	AT2G29680
AT1G07330	AT2G29620
AT1G07360	AT2G29580
AT1G07370	AT2G29570
AT1G07400	AT2G29500
AT1G07420	AT2G29390
AT1G07430	AT2G29380
AT1G07440	AT2G29260
AT1G07510	AT2G29080
AT1G07530	AT2G29060
AT1G07630	AT2G28890
AT1G07640	AT2G28810
AT1G07660	AT2G28740
AT1G07720	AT2G28630
AT1G07730	AT2G28670
AT1G07750	AT2G28680
AT1G07790	AT2G28720
AT1G07870	AT2G28590
AT1G07900	AT2G28500
AT1G07990	AT2G28360
AT1G08000	AT2G28340
AT1G08040	AT2G28310
AT1G08080	AT2G28210
AT1G08200	AT2G27860
AT1G08250	AT2G27820
AT1G08360	AT2G27530
AT1G08410	AT2G27200
AT1G08420	AT2G27210
AT1G08440	AT2G27240
AT1G08730	AT2G31900
AT1G08760	AT2G31920
AT1G09080	AT2G32120
AT2G35850	AT3G52360
AT2G35860	AT3G52370
AT2G35930	AT3G52450
AT2G35970	AT3G52470
AT2G36050	AT3G52540
AT2G36060	AT3G52560
AT2G36160	AT3G52580
AT2G36170	AT3G52590
AT2G36190	AT3G52600
AT2G36220	AT3G52710
AT2G36250	AT3G52750
AT2G36300	AT3G52760
AT2G36320	AT3G52800
AT2G36350	AT3G52890
AT2G36400	AT3G52910
AT2G36410	AT3G52920
AT2G36460	AT3G52930
AT2G36500	AT3G52950
AT2G36580	AT3G52990
AT2G36620	AT3G53020
AT2G36640	AT3G53040
AT2G36680	AT3G53120
AT2G36760	AT3G53150
AT2G37030	AT3G53250
AT2G37040	AT3G53260
AT2G37070	AT3G53320
AT2G37080	AT3G53350
AT2G37160	AT3G53390
AT2G37170	AT3G53420
AT2G37190	AT3G53430
AT2G37210	AT3G53450
AT2G37220	AT3G53460
AT2G37280	AT3G53480
AT2G37340	AT3G53500
AT2G37400	AT3G53560
AT2G37430	AT3G53600
AT2G37470	AT3G53650
AT2G37490	AT3G53670
AT2G37520	AT3G53680
AT2G37550	AT3G53710
AT2G37600	AT3G53740
AT2G37620	AT3G53750
AT2G37710	AT3G53810
AT2G37790	AT3G53880
AT2G37850	AT3G53930
AT2G37890	AT3G53940
AT2G37900	AT3G53960
AT2G37940	AT3G54020
AT2G37960	AT3G54060
AT2G37980	AT3G54100
AT2G38100	AT3G54140
AT2G38320	AT3G54260
AT2G38430	AT3G54310
AT2G38620	AT3G54180
AT2G38630	AT3G54190
AT2G38700	AT3G54250
AT2G38820	AT3G54550
AT2G38860	AT3G54600
AT2G38940	AT3G54700
AT2G38970	AT3G54780
AT2G39010	AT3G54820
AT2G39130	AT3G54830
AT2G39220	AT3G54950
AT2G39230	AT3G54980
AT2G39250	AT3G54990
AT2G39290	AT3G55030
AT2G39300	AT3G55060
AT2G39350	AT3G55130
AT2G39380	AT3G55150
AT2G39390	AT3G55170
AT2G39420	AT3G55190
AT2G39430	AT3G55230
AT2G39460	AT3G55280
AT2G39480	AT3G55320
AT2G39640	AT3G55430
AT2G39770	AT3G55590
AT2G39790	AT3G55600
AT2G39800	AT3G55610
AT2G39820	AT3G55620
AT2G39880	AT3G55730
AT2G39890	AT3G55740
AT2G39900	AT3G55770
AT2G40000	AT3G55840
AT2G40110	AT3G55890
AT2G40140	AT3G55980
AT2G40160	AT3G55990
AT2G40240	AT3G56030
AT2G40280	AT3G56080
AT2G40300	AT3G56090
AT2G40380	AT3G56110
AT2G40400	AT3G56140
AT2G40410	AT3G56170
AT2G40420	AT3G56200
AT2G40480	AT3G56270
AT2G40520	AT3G56320
AT2G40670	AT3G56380
AT2G40750	AT3G56400
AT2G40800	AT3G56430
AT2G40810	AT3G56440
AT2G40820	AT3G56480
AT2G40850	AT3G56600
AT2G40900	AT3G56620
AT2G40950	AT3G56660
AT2G40960	AT3G56680
AT2G40990	AT3G56930
AT2G41010	AT3G56880
AT2G41060	AT3G56860
AT2G41070	AT3G56850
AT2G41100	AT3G56800
AT2G41130	AT3G56770
AT2G41140	AT3G56760
AT2G41150	AT3G56750
AT2G41210	AT3G56960
AT2G41240	AT3G56980
AT2G41300	AT3G57010
AT2G41310	AT3G57040
AT2G41330	AT3G57070
AT2G41340	AT3G57080
AT2G41370	AT3G57130
AT2G41490	AT3G57220
AT2G41560	AT3G57330
AT2G41620	AT3G57350
AT2G41630	AT3G57370
AT2G41640	AT3G57380
AT2G41740	AT3G57410
AT2G41770	AT3G57420
AT2G41790	AT3G57470
AT2G41840	AT3G57490
AT2G41850	AT3G57510
AT2G41860	AT3G57530
AT2G41870	AT3G57540
AT2G41880	AT3G57550
AT2G41940	AT3G58070
AT2G41960	AT3G58050
AT2G41980	AT3G58040
AT2G42030	AT3G58030
AT2G42130	AT3G58010
AT2G42140	AT3G58000
AT2G42150	AT3G57980
AT2G42190	AT3G57930
AT2G42200	AT3G57920
AT2G42230	AT3G57890
AT2G42260	AT3G57860
AT2G42290	AT3G57830
AT2G42300	AT3G57800
AT2G42320	AT3G57780
AT2G42370	AT3G58110
AT2G42380	AT3G58120
AT2G42430	AT3G58190
AT2G42500	AT3G58500
AT2G42520	AT3G58570
AT2G42580	AT3G58620
AT2G42650	AT3G58660
AT2G42670	AT3G58670
AT2G42680	AT3G58680
AT2G42740	AT3G58700
AT2G42790	AT3G58750
AT2G42830	AT3G58780
AT2G42870	AT3G58850
AT2G42980	AT3G59080
AT2G43010	AT3G59060
AT2G43020	AT3G59050
AT2G43050	AT3G59010
AT2G43100	AT3G58990
AT2G43170	AT3G59290
AT2G43240	AT3G59360
AT2G43290	AT3G59440
AT2G43460	AT3G59540
AT2G43490	AT3G59570
AT2G43500	AT3G59580
AT2G43630	AT3G59640
AT2G43680	AT3G59690
AT2G43690	AT3G59700
AT2G43750	AT3G59760
AT2G43790	AT3G59790
AT2G43810	AT3G59810
AT2G43850	AT3G59830
AT2G43860	AT3G59850
AT2G43940	AT3G59870
AT2G44040	AT3G59890
AT2G44090	AT3G59910
AT2G44100	AT3G59920
AT2G44130	AT3G59940
AT2G44140	AT3G59950
AT2G44150	AT3G59960
AT2G44160	AT3G59970
AT2G44180	AT3G59990
AT2G44190	AT3G60000
AT2G44280	AT3G60070
AT2G44350	AT3G60100
AT2G44430	AT3G60110
AT2G44470	AT3G60140
AT2G44525	AT3G60150
AT2G44590	AT3G60190
AT2G44600	AT3G60200
AT2G44650	AT3G60210
AT2G44680	AT3G60250
AT2G44770	AT3G60260
AT2G44790	AT3G60280
AT2G44800	AT3G60290
AT2G44900	AT3G60350
AT2G44910	AT3G60390
AT2G44930	AT3G60470
AT2G44940	AT3G60490
AT2G45050	AT3G60530
AT2G45070	AT3G60540
AT2G45080	AT3G60550
AT2G45110	AT3G60570
AT2G45120	AT3G60580
AT2G45140	AT3G60600
AT2G45150	AT3G60620
AT2G45160	AT3G60630
AT2G45170	AT3G60640
AT2G45210	AT3G60690
AT2G45220	AT3G60730
AT2G45290	AT3G60750
AT2G45360	AT3G60780
AT2G45430	AT3G60870
AT2G45440	AT3G60880
AT2G45470	AT3G60900
AT2G45540	AT3G60920
AT2G45740	AT3G61070
AT2G45760	AT3G61190
AT2G45800	AT3G61230
AT2G45810	AT3G61240
AT2G45820	AT3G61260
AT2G45830	AT3G61270
AT2G45850	AT3G61310
AT2G45870	AT3G61320
AT2G45900	AT3G61380
AT2G45960	AT3G61430
AT2G46080	AT3G61500
AT2G46110	AT3G61530
AT2G46160	AT3G61550
AT2G46170	AT3G61560
AT2G46180	AT3G61570
AT2G46210	AT3G61580
AT2G46260	AT3G61600
AT2G46310	AT3G61630
AT2G46330	AT3G61640
AT2G46380	AT3G61670
AT2G46530	AT3G61830
AT2G46590	AT3G61850
AT2G46610	AT3G61860
AT2G46660	AT3G61880
AT2G46680	AT3G61890
AT2G46690	AT3G61900
AT2G46770	AT3G61910
AT2G46800	AT3G61940
AT2G46810	AT3G61950
AT2G46870	AT3G61970
AT2G46930	AT3G62060
AT2G46940	AT3G62070
AT2G46970	AT3G62090
AT2G46990	AT3G62100
AT2G47000	AT3G62150
AT2G47040	AT3G62170
AT2G47050	AT3G62180
AT2G47060	AT3G62220
AT2G47090	AT3G62240
AT2G47110	AT3G62250
AT2G47160	AT3G62270
AT2G47170	AT3G62290
AT2G47230	AT3G62300
AT2G47250	AT3G62310
AT2G47260	AT3G62340
AT2G47380	AT3G62400
AT2G47400	AT3G62410
AT2G47440	AT3G62570
AT2G47460	AT3G62610
AT2G47530	AT3G62680
AT2G47560	AT3G62690
AT2G47610	AT3G62870
AT2G47630	AT3G62860
AT2G47640	AT3G62840
AT2G47650	AT3G62830
AT2G47670	AT3G62820
AT2G47690	AT3G62790
AT2G47730	AT3G62760
AT2G47800	AT3G62700
AT2G47870	AT3G62950
AT2G47970	AT3G63000
AT2G48150	AT3G63080
AT1G51950	AT3G16500
AT1G51960	AT3G16490
AT1G51980	AT3G16480
AT1G52000	AT3G16460
AT1G52140	AT3G16330
AT1G52160	AT3G16260
AT1G52190	AT3G16180
AT1G52230	AT3G16140
AT1G52240	AT3G16130
AT1G52250	AT3G16120
AT1G52260	AT3G16110
AT1G52280	AT3G16100
AT1G52300	AT3G16080
AT1G52360	AT3G15980
AT1G52380	AT3G15970
AT1G52410	AT3G15950
AT1G52420	AT3G15940
AT1G52570	AT3G15730
AT1G52600	AT3G15710
AT1G52660	AT3G15700
AT1G52670	AT3G15690
AT1G52690	AT3G15670
AT1G52700	AT3G15650
AT1G52720	AT3G15630
AT1G52730	AT3G15610
AT1G52770	AT3G15570
AT1G52830	AT3G15540
AT1G52880	AT3G15510
AT1G52910	AT3G15480
AT1G52930	AT3G15460
AT1G53100	AT3G15350
AT1G53110	AT3G15340
AT1G53160	AT3G15270
AT1G53165	AT3G15220
AT1G53170	AT3G15210
AT1G53180	AT3G15110
AT1G53190	AT3G15070
AT1G53230	AT3G15030
AT1G53240	AT3G15020
AT1G53260	AT3G15000
AT1G53280	AT3G14990
AT1G53290	AT3G14960
AT1G53300	AT3G14950
AT1G53310	AT3G14940
AT1G53380	AT3G14870
AT1G53440	AT3G14840
AT1G53450	AT3G14830
AT1G53470	AT3G14810
AT1G53500	AT3G14790
AT1G53510	AT3G14720
AT1G53590	AT3G14590
AT1G53650	AT3G14450
AT1G53660	AT3G14410
AT1G53700	AT3G14370
AT1G53730	AT3G14350
AT1G53830	AT3G14300
AT1G53850	AT3G14290
AT1G53880	AT3G14260
AT1G53910	AT3G14230
AT1G53940	AT3G14210
AT1G54060	AT3G14180
AT1G54080	AT3G14100
AT1G54120	AT3G14060
AT1G54130	AT3G14050
AT1G54160	AT3G14020
AT1G54170	AT3G14010
AT1G54200	AT3G13980
AT1G54220	AT3G13930
AT1G54270	AT3G13920
AT1G54280	AT3G13900
AT5G08190	AT5G23090
AT5G08200	AT5G23130
AT5G08230	AT5G23150
AT5G08240	AT5G23160
AT5G08250	AT5G23190
AT5G08270	AT5G23200

## Sheet: Tandem duplicates
Tandem duplicates
AT5G06720	AT5G06730
AT5G06860	AT5G06870
AT5G06900	AT5G06905
AT5G06950	AT5G06960
AT5G07000	AT5G07010
AT5G07460	AT5G07470
AT5G07690	AT5G07700
AT5G08370	AT5G08380
AT5G08490	AT5G08510
AT3G01870	AT3G01880
AT3G02175	AT3G02180
AT3G02580	AT3G02590
AT1G47340	AT1G47350
AT1G26710	AT1G26720
AT3G31340	AT3G31360
AT3G31310	AT3G31320
AT3G32160	AT3G32180
AT3G32230	AT3G32240
AT3G36659	AT3G66659
AT1G16370	AT1G16390
AT1G16400	AT1G16410
AT1G79920	AT1G79930
AT1G80140	AT1G80170
AT1G80330	AT1G80340
AT1G47450	AT1G47470
AT1G47490	AT1G47500
AT1G47550	AT1G47560
AT1G47690	AT1G47700
AT1G47780	AT1G47786
AT2G23070	AT2G23080
AT2G23190	AT2G23220
AT1G54840	AT1G54850
AT1G12090	AT1G12100
AT1G12170	AT1G12190
AT1G12210	AT1G12220
AT1G03510	AT1G03540
AT1G03660	AT1G03670
AT5G01680	AT5G01690
AT5G02170	AT5G02180
AT5G02490	AT5G02500
AT5G02780	AT5G02790
AT2G44290	AT2G44300
AT1G30160	AT1G30170
AT1G21315	AT1G21320
AT1G21530	AT1G21540
AT2G15770	AT2G15780
AT2G16120	AT2G16130
AT2G16290	AT2G16320
AT1G58050	AT1G58060
AT1G58480	AT1G59406
AT1G01580	AT1G01590
AT1G05670	AT1G05680
AT1G05650	AT1G05660
AT1G05540	AT1G05550
AT1G05760	AT1G05770
AT5G59480	AT5G59490
AT5G59530	AT5G59540
AT5G59580	AT5G59590
AT5G59880	AT5G59890
AT5G60080	AT5G60090
AT5G60130	AT5G60140
AT5G60500	AT5G60510
AT5G60520	AT5G60530
AT5G60770	AT5G60780
AT5G60920	AT5G60950
AT5G61180	AT5G61190
AT5G61590	AT5G61600
AT5G61940	AT5G61950
AT3G58740	AT3G58750
AT3G59120	AT3G59130
AT3G59160	AT3G59170
AT3G59590	AT3G59610
AT3G03030	AT3G03040
AT3G03230	AT3G03240
AT1G71880	AT1G71890
AT1G72150	AT1G72160
AT1G72200	AT1G72220
AT1G33010	AT1G33020
AT1G33120	AT1G33140
AT1G23460	AT1G23470
AT1G23510	AT1G23520
AT1G23770	AT1G23780
AT1G02813	AT1G02816
AT1G11450	AT1G11460
AT1G08430	AT1G08440
AT5G15660	AT5G15670
AT5G15840	AT5G15850
AT5G15890	AT5G15900
AT5G15960	AT5G15970
AT5G16230	AT5G16240
AT5G16330	AT5G16360
AT5G16340	AT5G16370
AT3G18070	AT3G18080
AT3G18170	AT3G18180
AT3G18320	AT3G18330
AT3G18900	AT3G18910
AT4G38840	AT4G38850
AT4G39170	AT4G39180
AT4G39300	AT4G39310
AT4G39640	AT4G39650
AT4G39750	AT4G39760
AT4G40030	AT4G40040
AT5G01040	AT5G01050
AT5G01320	AT5G01330
AT2G43260	AT2G43270
AT2G43660	AT2G43670
AT2G43690	AT2G43700
AT2G43730	AT2G43740
AT2G43820	AT2G43840
AT1G10060	AT1G10070
AT1G10100	AT1G10110
AT1G09040	AT1G09050
AT5G03360	AT5G03365
AT5G03520	AT5G03530
AT5G03810	AT5G03820
AT5G03920	AT5G03930
AT5G04110	AT5G04130
AT5G04370	AT5G04380
AT5G04400	AT5G04410
AT5G04630	AT5G04660
AT5G04960	AT5G04970
AT2G46280	AT2G46290
AT2G46950	AT2G46960
AT2G47030	AT2G47040
AT1G34730	AT1G34740
AT1G35030	AT1G35040
AT1G26240	AT1G26250
AT1G26590	AT1G26610
AT1G02190	AT1G02205
AT1G25190	AT1G25210
AT1G66270	AT1G66280
AT1G66440	AT1G66450
AT1G66400	AT1G66410
AT1G66550	AT1G66560
AT1G66760	AT1G66780
AT1G43600	AT1G43610
AT1G43740	AT1G43750
AT1G25682	AT1G25988
AT1G04350	AT1G04380
AT1G04240	AT1G04250
AT1G03880	AT1G03890
AT1G62760	AT1G62770
AT1G62910	AT1G62930
AT1G63030	AT1G63040
AT1G63070	AT1G63080
AT1G63130	AT1G63150
AT1G35070	AT1G35100
AT1G35170	AT1G35180
AT1G35370	AT1G35380
AT1G35400	AT1G35410
AT1G35520	AT1G35540
AT1G02520	AT1G02530
AT5G49730	AT5G49740
AT5G50590	AT5G50600
AT5G50690	AT5G50700
AT5G50790	AT5G50800
AT5G51370	AT5G51380
AT5G51490	AT5G51500
AT3G51590	AT3G51600
AT3G51640	AT3G51650
AT3G51690	AT3G51700
AT3G52320	AT3G52330
AT1G12280	AT1G12290
AT1G11600	AT1G11610
AT1G11580	AT1G11590
AT5G32420	AT5G32430
AT5G32480	AT5G32500
AT5G32520	AT5G32530
AT5G33340	AT5G33350
AT5G34895	AT5G34900
AT5G34980	AT5G34990
AT5G35000	AT5G35010
AT5G35210	AT5G35220
AT5G35940	AT5G35950
AT5G36040	AT5G36060
AT5G36190	AT5G36200
AT5G36840	AT5G36850
AT3G42510	AT3G42520
AT3G42590	AT3G42600
AT3G42730	AT3G42740
AT1G31630	AT1G31640
AT1G31815	AT1G31830
AT1G23880	AT1G23890
AT1G23900	AT1G23940
AT1G52290	AT1G52310
AT1G52430	AT1G52450
AT1G52620	AT1G52640
AT1G29390	AT1G29395
AT1G29350	AT1G29370
AT1G03220	AT1G03230
AT2G12110	AT2G12120
AT2G12250	AT2G12300
AT2G12900	AT2G12940
AT2G13250	AT2G13260
AT1G50520	AT1G50560
AT4G16730	AT4G16740
AT4G16760	AT4G16770
AT4G17160	AT4G17170
AT2G42350	AT2G42360
AT2G42530	AT2G42540
AT2G42720	AT2G42730
AT2G43090	AT2G43100
AT1G71170	AT1G71180
AT1G71270	AT1G71300
AT1G71390	AT1G71400
AT1G71460	AT1G71490
AT1G05210	AT1G05220
AT5G11170	AT5G11200
AT5G11180	AT5G11210
AT5G11400	AT5G11410
AT5G12020	AT5G12030
AT5G12060	AT5G12070
AT5G12950	AT5G12960
AT3G15500	AT3G15510
AT3G15850	AT3G15870
AT1G27170	AT1G27180
AT1G27220	AT1G27250
AT1G27360	AT1G27370
AT1G27330	AT1G27350
AT1G20720	AT1G20750
AT1G20700	AT1G20710
AT1G20693	AT1G20696
AT1G20790	AT1G20800
AT1G20730	AT1G20740
AT2G28640	AT2G28650
AT2G28755	AT2G28760
AT2G28850	AT2G28860
AT2G29220	AT2G29250
AT2G29150	AT2G29170
AT2G29190	AT2G29200
AT1G61810	AT1G61820
AT1G61830	AT1G61840
AT1G62060	AT1G62080
AT1G62160	AT1G62170
AT4G01610	AT4G01620
AT4G01750	AT4G01770
AT4G01740	AT4G01760
AT4G01820	AT4G01830
AT4G02180	AT4G02190
AT4G02360	AT4G02370
AT4G02410	AT4G02420
AT4G27860	AT4G27870
AT4G28330	AT4G28340
AT4G28410	AT4G28420
AT4G28620	AT4G28630
AT4G28650	AT4G28670
AT4G28860	AT4G28880
AT4G29020	AT4G29030
AT4G29260	AT4G29270
AT4G29290	AT4G29300
AT4G29340	AT4G29350
AT2G35390	AT2G35400
AT2G35770	AT2G35780
AT1G21850	AT1G21860
AT1G22290	AT1G22300
AT1G22260	AT1G22270
AT1G22430	AT1G22440
AT2G39785	AT2G39795
AT2G40150	AT2G40160
AT2G40340	AT2G40350
AT2G40440	AT2G40450
AT2G44230	AT2G44260
AT1G69920	AT1G69930
AT1G69890	AT1G69900
AT1G70020	AT1G70040
AT1G70030	AT1G70060
AT1G70110	AT1G70130
AT1G70380	AT1G70390
AT3G26020	AT3G26030
AT3G26070	AT3G26080
AT3G26130	AT3G26140
AT3G26240	AT3G26250
AT3G26450	AT3G26460
AT3G26760	AT3G26770
AT3G26820	AT3G26840
AT3G26860	AT3G26870
AT3G26920	AT3G26930
AT3G27070	AT3G27080
AT2G03360	AT2G03370
AT2G03520	AT2G03530
AT2G03590	AT2G03600
AT1G14870	AT1G14880
AT4G11310	AT4G11320
AT4G11360	AT4G11370
AT4G11610	AT4G11620
AT4G11540	AT4G11550
AT4G11750	AT4G11770
AT4G11890	AT4G11900
AT4G11930	AT4G11940
AT4G12010	AT4G12020
AT4G12140	AT4G12150
AT4G12210	AT4G12220
AT3G23950	AT3G23970
AT3G24290	AT3G24300
AT3G24540	AT3G24550
AT2G03980	AT2G04020
AT2G04495	AT2G04515
AT4G26340	AT4G26350
AT4G26560	AT4G26570
AT4G27200	AT4G27210
AT4G27290	AT4G27300
AT4G27560	AT4G27570
AT4G27610	AT4G27620
AT4G27652	AT4G27657
AT4G27820	AT4G27830
AT4G29460	AT4G29470
AT4G29760	AT4G29770
AT4G30030	AT4G30040
AT4G30110	AT4G30120
AT4G30450	AT4G30460
AT4G30650	AT4G30660
AT4G30710	AT4G30740
AT4G30730	AT4G30750
AT4G30910	AT4G30920
AT1G03400	AT1G03410
AT4G19680	AT4G19690
AT4G19840	AT4G19850
AT4G19930	AT4G19940
AT4G20040	AT4G20050
AT4G20700	AT4G20710
AT4G20910	AT4G20920
AT4G20990	AT4G21000
AT4G21250	AT4G21260
AT2G30650	AT2G30660
AT2G30750	AT2G30770
AT2G30730	AT2G30740
AT2G30830	AT2G30840
AT2G30860	AT2G30870
AT2G31020	AT2G31030
AT1G16570	AT1G16580
AT2G37170	AT2G37180
AT2G37310	AT2G37320
AT2G37450	AT2G37460
AT1G67440	AT1G67460
AT1G67510	AT1G67520
AT4G08290	AT4G08300
AT4G08350	AT4G08360
AT4G08750	AT4G08760
AT4G08770	AT4G08780
AT4G09380	AT4G09410
AT4G09420	AT4G09430
AT4G10570	AT4G10590
AT2G17070	AT2G17080
AT2G17190	AT2G17200
AT2G17320	AT2G17340
AT2G17590	AT2G17600
AT1G10360	AT1G10370
AT2G38200	AT2G38220
AT2G38210	AT2G38230
AT2G38380	AT2G38390
AT2G38530	AT2G38540
AT1G68260	AT1G68280
AT1G68380	AT1G68390
AT5G58390	AT5G58400
AT5G58940	AT5G58950
AT5G59030	AT5G59040
AT5G59260	AT5G59270
AT5G59310	AT5G59320
AT3G57460	AT3G57470
AT3G57580	AT3G57590
AT3G58560	AT3G58580
AT1G24420	AT1G24430
AT1G25180	AT1G25200
AT1G18970	AT1G18980
AT5G17880	AT5G17890
AT5G17850	AT5G17860
AT5G17930	AT5G17940
AT5G18630	AT5G18640
AT5G18770	AT5G18780
AT5G19100	AT5G19120
AT3G19000	AT3G19010
AT3G19390	AT3G19400
AT3G19930	AT3G19940
AT3G19880	AT3G19890
AT2G04170	AT2G04190
AT1G48390	AT1G48400
AT1G48710	AT1G48720
AT2G18140	AT2G18150
AT2G18190	AT2G18193
AT2G18200	AT2G18210
AT1G01390	AT1G01420
AT3G05610	AT3G05620
AT3G05650	AT3G05660
AT3G05780	AT3G05790
AT3G05880	AT3G05890
AT3G05930	AT3G05950
AT3G06460	AT3G06470
AT1G74600	AT1G74630
AT1G75110	AT1G75120
AT1G77145	AT1G77160
AT1G77125	AT1G77135
AT1G77150	AT1G77170
AT1G77340	AT1G77360
AT1G77520	AT1G77530
AT3G43470	AT3G43480
AT3G43550	AT3G43570
AT3G43630	AT3G43660
AT3G43900	AT3G43910
AT3G43980	AT3G44010
AT3G44240	AT3G44260
AT3G44400	AT3G44410
AT2G07130	AT2G07140
AT2G07230	AT2G07250
AT2G07430	AT2G07480
AT1G05530	AT1G05560
AT4G36000	AT4G36010
AT4G36140	AT4G36150
AT4G36190	AT4G36195
AT2G38750	AT2G38760
AT2G39020	AT2G39030
AT2G39310	AT2G39330
AT1G14640	AT1G14650
AT1G14230	AT1G14240
AT1G30660	AT1G30680
AT1G22970	AT1G22980
AT4G23420	AT4G23430
AT4G23590	AT4G23600
AT4G23670	AT4G23680
AT4G25670	AT4G25690
AT4G24070	AT4G24080
AT4G25810	AT4G25820
AT2G32870	AT2G32880
AT2G33110	AT2G33120
AT2G33190	AT2G33200
AT2G33590	AT2G33600
AT1G27020	AT1G27030
AT1G27130	AT1G27140
AT1G20440	AT1G20450
AT1G20620	AT1G20630
AT1G20590	AT1G20610
AT1G63320	AT1G63330
AT1G63470	AT1G63480
AT1G63530	AT1G63540
AT1G63870	AT1G63880
AT1G34040	AT1G34060
AT1G34180	AT1G34190
AT1G34390	AT1G34410
AT3G21080	AT3G21090
AT3G21120	AT3G21130
AT2G01880	AT2G01890
AT2G03210	AT2G03220
AT2G02020	AT2G02040
AT2G02000	AT2G02010
AT2G02070	AT2G02080
AT2G02380	AT2G02390
AT2G21100	AT2G21110
AT2G21200	AT2G21210
AT2G21250	AT2G21260
AT2G21520	AT2G21540
AT1G53360	AT1G53370
AT1G53430	AT1G53440
AT1G53610	AT1G53620
AT5G24540	AT5G24550
AT5G24770	AT5G24780
AT5G24900	AT5G24910
AT5G24950	AT5G24960
AT5G25040	AT5G25050
AT5G25250	AT5G25260
AT5G25290	AT5G25300
AT5G25405	AT5G25415
AT5G25465	AT5G25475
AT5G25910	AT5G25930
AT5G25950	AT5G25960
AT5G25980	AT5G26000
AT5G26070	AT5G26080
AT5G26630	AT5G26650
AT3G24870	AT3G24880
AT3G25220	AT3G25230
AT3G25260	AT3G25280
AT4G12770	AT4G12780
AT4G12810	AT4G12820
AT4G12930	AT4G12940
AT4G13080	AT4G13090
AT4G13280	AT4G13300
AT4G13290	AT4G13310
AT4G13810	AT4G13820
AT2G23250	AT2G23260
AT2G23830	AT2G23860
AT2G23960	AT2G23970
AT1G18000	AT1G18010
AT1G16930	AT1G16940
AT1G16980	AT1G17000
AT1G17010	AT1G17020
AT2G31210	AT2G31220
AT2G31540	AT2G31550
AT1G61180	AT1G61190
AT1G61300	AT1G61310
AT1G61320	AT1G61330
AT1G61563	AT1G61566
AT1G61590	AT1G61610
AT5G47150	AT5G47160
AT5G47120	AT5G47130
AT5G47250	AT5G47260
AT5G47220	AT5G47230
AT5G47480	AT5G47490
AT5G47640	AT5G47670
AT5G47950	AT5G47980
AT5G48400	AT5G48410
AT5G48485	AT5G48490
AT5G48570	AT5G48580
AT5G48630	AT5G48640
AT5G48700	AT5G48710
AT5G48770	AT5G48780
AT3G50090	AT3G50100
AT3G50500	AT3G50530
AT3G50720	AT3G50730
AT3G50930	AT3G50940
AT1G09470	AT1G09483
AT1G09190	AT1G09220
AT2G16950	AT2G16960
AT2G17000	AT2G17010
AT2G17027	AT2G17036
AT2G17050	AT2G17060
AT1G51290	AT1G51320
AT1G51470	AT1G51490
AT4G32370	AT4G32380
AT4G32960	AT4G32970
AT4G33111	AT4G33120
AT4G33220	AT4G33230
AT4G33260	AT4G33270
AT4G33590	AT4G33600
AT2G34490	AT2G34500
AT2G34790	AT2G34810
AT2G34990	AT2G35000
AT2G35065	AT2G35090
AT5G54420	AT5G54450
AT5G54550	AT5G54560
AT5G54610	AT5G54620
AT5G54710	AT5G54720
AT5G55160	AT5G55170
AT5G55300	AT5G55310
AT5G55450	AT5G55460
AT5G56180	AT5G56185
AT5G56240	AT5G56250
AT5G56470	AT5G56490
AT5G56560	AT5G56570
AT5G56650	AT5G56660
AT5G56690	AT5G56700
AT5G56770	AT5G56780
AT5G56910	AT5G56920
AT3G56530	AT3G56560
AT3G56920	AT3G56930
AT3G56970	AT3G56980
AT5G64890	AT5G64900
AT5G65350	AT5G65360
AT5G65700	AT5G65710
AT5G66500	AT5G66520
AT5G66660	AT5G66670
AT5G66850	AT5G66880
AT5G67000	AT5G67010
AT3G62530	AT3G62540
AT3G62740	AT3G62750
AT3G60040	AT3G60050
AT3G60010	AT3G60020
AT3G60270	AT3G60280
AT3G61030	AT3G61050
AT3G60960	AT3G60980
AT3G61090	AT3G61100
AT2G14380	AT2G14400
AT2G14580	AT2G14610
AT2G14640	AT2G14650
AT2G14720	AT2G14740
AT1G08000	AT1G08010
AT1G08060	AT1G08080
AT1G08090	AT1G08100
AT1G08140	AT1G08150
AT1G14120	AT1G14130
AT1G14185	AT1G14190
AT1G14210	AT1G14220
AT1G14370	AT1G14390
AT1G13750	AT1G13760
AT4G15290	AT4G15320
AT4G15300	AT4G15310
AT4G15390	AT4G15400
AT4G15340	AT4G15370
AT4G15393	AT4G15396
AT4G15740	AT4G15760
AT4G15990	AT4G16000
AT4G16080	AT4G16090
AT4G16220	AT4G16230
AT2G24000	AT2G24010
AT2G24130	AT2G24160
AT2G24245	AT2G24255
AT2G24460	AT2G24480
AT2G24710	AT2G24720
AT1G55720	AT1G55730
AT1G55790	AT1G55795
AT1G02300	AT1G02305
AT2G18560	AT2G18570
AT2G18620	AT2G18640
AT2G18680	AT2G18690
AT2G18870	AT2G18880
AT1G51760	AT1G51780
AT1G65300	AT1G65330
AT1G65490	AT1G65500
AT1G35625	AT1G35630
AT1G35730	AT1G35750
AT1G35930	AT1G35950
AT4G07360	AT4G07370
AT4G07810	AT4G07840
AT4G07830	AT4G07850
AT1G67650	AT1G67680
AT1G67980	AT1G67990
AT1G41910	AT1G41930
AT1G42360	AT1G42370
AT3G28350	AT3G28370
AT3G28480	AT3G28490
AT3G28640	AT3G28660
AT3G29250	AT3G29260
AT3G29470	AT3G29500
AT2G05070	AT2G05100
AT2G05230	AT2G05250
AT5G37090	AT5G37100
AT5G37770	AT5G37780
AT5G37810	AT5G37820
AT5G38010	AT5G38040
AT5G38080	AT5G38090
AT5G38160	AT5G38170
AT5G38180	AT5G38195
AT5G38340	AT5G38350
AT5G38490	AT5G38500
AT5G38540	AT5G38550
AT5G38670	AT5G38680
AT5G39420	AT5G39440
AT5G39473	AT5G39477
AT5G39520	AT5G39530
AT5G39480	AT5G39490
AT3G44570	AT3G44580
AT3G44660	AT3G44680
AT3G44700	AT3G44710
AT3G44800	AT3G44805
AT3G45070	AT3G45080
AT3G45750	AT3G45760
AT5G05040	AT5G05060
AT5G06630	AT5G06640
AT2G47870	AT2G47880
AT3G54580	AT3G54590
AT3G53810	AT3G53840
AT3G54520	AT3G54530
AT2G13790	AT2G13800
AT2G13930	AT2G13940
AT2G14070	AT2G14090
AT2G14130	AT2G14140
AT1G07440	AT1G07450
AT1G07473	AT1G07476
AT1G07470	AT1G07480
AT1G07520	AT1G07530
AT1G07600	AT1G07610
AT2G27000	AT2G27010
AT2G27620	AT2G27640
AT2G27630	AT2G27650
AT2G27710	AT2G27720
AT1G60880	AT1G60920
AT5G19460	AT5G19470
AT5G19770	AT5G19780
AT5G19880	AT5G19890
AT5G19990	AT5G20000
AT5G20010	AT5G20020
AT5G20330	AT5G20340
AT5G20430	AT5G20440
AT5G20940	AT5G20950
AT3G21230	AT3G21240
AT3G21520	AT3G21550
AT3G21590	AT3G21600
AT3G22130	AT3G22140
AT3G22231	AT3G22240
AT3G22310	AT3G22330
AT3G22360	AT3G22370
AT1G13140	AT1G13150
AT2G19050	AT2G19060
AT2G19650	AT2G19660
AT1G53750	AT1G53780
AT1G53830	AT1G53840
AT1G06350	AT1G06360
AT4G37140	AT4G37150
AT4G37520	AT4G37530
AT4G37550	AT4G37560
AT4G38170	AT4G38180
AT4G38290	AT4G38320
AT4G38550	AT4G38560
AT4G38660	AT4G38670
AT2G40560	AT2G40580
AT2G40910	AT2G40920
AT2G41270	AT2G41280
AT2G41290	AT2G41300
AT3G54995	AT3G55005
AT3G55180	AT3G55190
AT3G55200	AT3G55220
AT3G55290	AT3G55310
AT3G55700	AT3G55710
AT2G15120	AT2G15130
AT2G15190	AT2G15200
AT2G15300	AT2G15320
AT2G15400	AT2G15430
AT2G15480	AT2G15490
AT2G15590	AT2G15610
AT1G07025	AT1G07030
AT1G17990	AT1G18020
AT3G07460	AT3G07470
AT3G08690	AT3G08700
AT3G08630	AT3G08640
AT3G08720	AT3G08730
AT1G76360	AT1G76370
AT5G22770	AT5G22780
AT5G22900	AT5G22910
AT5G22960	AT5G22980
AT5G23010	AT5G23020
AT5G23220	AT5G23230
AT5G23500	AT5G23510
AT5G23980	AT5G23990
AT5G24080	AT5G24100
AT3G22490	AT3G22500
AT3G22580	AT3G22600
AT3G22760	AT3G22780
AT3G23110	AT3G23120
AT3G23500	AT3G23520
AT3G23550	AT3G23560
AT3G23570	AT3G23600
AT1G56030	AT1G56040
AT1G55980	AT1G56000
AT1G56240	AT1G56250
AT1G29660	AT1G29670
AT1G29770	AT1G29780
AT1G29820	AT1G29830
AT1G29870	AT1G29880
AT1G80970	AT1G80990
AT1G48800	AT1G48820
AT1G64910	AT1G64920
AT1G37060	AT1G37070
AT3G04960	AT3G04980
AT3G05360	AT3G05370
AT1G73070	AT1G73080
AT1G64290	AT1G64295
AT1G64320	AT1G64330
AT1G36190	AT1G36260
AT4G18310	AT4G18320
AT4G18870	AT4G18880
AT4G18895	AT4G18905
AT4G18930	AT4G18940
AT4G19195	AT4G19220
AT4G19330	AT4G19340
AT4G19410	AT4G19420
AT2G29600	AT2G29610
AT2G29910	AT2G29930
AT2G30140	AT2G30150
AT1G17600	AT1G17610
AT2G45410	AT2G45420
AT2G45600	AT2G45610
AT2G45650	AT2G45660
AT2G45830	AT2G45840
AT2G45910	AT2G45920
AT2G45930	AT2G45940
AT1G70450	AT1G70460
AT1G70520	AT1G70530
AT1G70670	AT1G70680
AT1G70960	AT1G70970
AT4G21590	AT4G21600
AT4G22080	AT4G22090
AT4G21900	AT4G21910
AT4G22030	AT4G22060
AT4G22160	AT4G22170
AT4G22480	AT4G22500
AT4G22690	AT4G22710
AT4G22753	AT4G22756
AT4G22870	AT4G22880
AT2G32020	AT2G32030
AT2G32160	AT2G32170
AT2G32320	AT2G32330
AT2G32390	AT2G32400
AT2G32530	AT2G32540
AT2G32610	AT2G32620
AT2G32660	AT2G32680
AT2G32740	AT2G32750
AT1G28220	AT1G28230
AT1G28360	AT1G28370
AT1G28450	AT1G28460
AT1G21670	AT1G21680
AT3G17225	AT3G17230
AT3G17260	AT3G17290
AT3G17270	AT3G17280
AT3G17410	AT3G17420
AT3G17690	AT3G17700
AT1G79670	AT1G79680
AT3G47560	AT3G47590
AT3G47570	AT3G47580
AT3G48050	AT3G48060
AT3G48080	AT3G48090
AT3G48340	AT3G48350
AT2G10690	AT2G10780
AT2G11570	AT2G11600
AT2G11540	AT2G11580
AT3G13784	AT3G13790
AT3G13820	AT3G13830
AT3G14130	AT3G14150
AT3G14140	AT3G14160
AT3G14300	AT3G14310
AT3G14460	AT3G14470
AT3G30690	AT3G30700
AT2G05460	AT2G05470
AT2G06410	AT2G06450
AT1G13420	AT1G13430
AT1G12610	AT1G12630
AT1G65630	AT1G65640
AT1G65780	AT1G65810
AT1G65790	AT1G65800
AT1G65880	AT1G65890
AT1G66040	AT1G66050
AT1G66210	AT1G66220
AT4G02740	AT4G02760
AT4G02850	AT4G02860
AT4G03160	AT4G03170
AT4G03570	AT4G03590
AT4G03670	AT4G03700
AT4G03780	AT4G03790
AT3G13150	AT3G13160
AT3G13290	AT3G13300
AT3G13390	AT3G13400
AT3G13710	AT3G13720
AT1G77780	AT1G77790
AT1G77990	AT1G78000
AT5G51780	AT5G51790
AT5G51860	AT5G51870
AT5G51930	AT5G51950
AT5G51990	AT5G52020
AT5G52300	AT5G52310
AT5G52340	AT5G52350
AT5G52470	AT5G52490
AT5G52720	AT5G52730
AT5G52930	AT5G52940
AT5G53090	AT5G53100
AT5G53230	AT5G53240
AT5G53260	AT5G53270
AT5G53380	AT5G53390
AT5G53510	AT5G53520
AT5G53600	AT5G53610
AT5G53630	AT5G53640
AT5G53780	AT5G53790
AT5G53990	AT5G54010
AT5G54145	AT5G54155
AT5G54320	AT5G54330
AT3G52900	AT3G52920
AT3G53050	AT3G53080
AT3G53150	AT3G53160
AT3G53480	AT3G53510
AT3G10890	AT3G10900
AT3G11290	AT3G11310
AT3G11370	AT3G11390
AT3G11860	AT3G11890
AT1G76520	AT1G76530
AT1G76640	AT1G76650
AT1G76680	AT1G76690
AT1G76770	AT1G76780
AT1G76810	AT1G76820
AT1G76880	AT1G76890
AT5G67150	AT5G67160
AT4G00210	AT4G00220
AT4G00238	AT4G00250
AT4G00330	AT4G00340
AT4G00600	AT4G00620
AT4G00740	AT4G00750
AT4G00960	AT4G00970
AT4G09600	AT4G09610
AT4G09770	AT4G09780
AT4G10150	AT4G10160
AT4G10210	AT4G10220
AT4G10280	AT4G10300
AT4G10490	AT4G10500
AT2G20550	AT2G20560
AT2G20710	AT2G20720
AT2G20950	AT2G20960
AT2G26440	AT2G26450
AT2G26740	AT2G26750
AT2G26950	AT2G26960
AT1G59670	AT1G59700
AT1G59790	AT1G59800
AT1G59920	AT1G59930
AT5G13430	AT5G13440
AT5G13740	AT5G13750
AT5G15020	AT5G15030
AT3G15820	AT3G15830
AT3G15950	AT3G15960
AT3G16220	AT3G16230
AT3G16540	AT3G16550
AT3G16580	AT3G16590
AT3G16660	AT3G16670
AT1G23240	AT1G23250
AT3G01230	AT3G01240
AT3G01670	AT3G01680
AT2G27960	AT2G27970
AT2G28170	AT2G28180
AT1G59950	AT1G59960
AT1G60110	AT1G60130
AT1G60260	AT1G60270
AT1G60400	AT1G60410
AT1G60450	AT1G60470
AT1G02470	AT1G02475
AT3G06680	AT3G06700
AT3G06990	AT3G07000
AT3G07240	AT3G07250
AT1G74050	AT1G74060
AT1G74090	AT1G74100
AT1G74130	AT1G74140
AT1G74540	AT1G74550
AT3G03930	AT3G03940
AT3G03980	AT3G04000
AT3G04060	AT3G04070
AT3G04210	AT3G04220
AT3G04320	AT3G04330
AT3G04570	AT3G04590
AT1G73450	AT1G73460
AT1G73550	AT1G73560
AT1G73670	AT1G73690
AT2G21740	AT2G21750
AT2G22030	AT2G22050
AT2G22090	AT2G22100
AT1G55230	AT1G55240
AT1G55560	AT1G55570
AT1G06140	AT1G06150
AT1G06020	AT1G06030
AT5G39720	AT5G39730
AT5G40000	AT5G40010
AT5G40270	AT5G40290
AT5G40405	AT5G40415
AT5G40820	AT5G40830
AT5G40790	AT5G40800
AT5G40910	AT5G40920
AT5G41120	AT5G41130
AT5G41360	AT5G41370
AT5G41540	AT5G41550
AT5G41740	AT5G41750
AT5G41830	AT5G41840
AT3G45960	AT3G45970
AT3G46140	AT3G46160
AT3G46300	AT3G46310
AT3G46710	AT3G46730
AT3G46800	AT3G46810
AT3G46840	AT3G46850
AT3G46920	AT3G46930
AT3G47020	AT3G47030
AT3G47090	AT3G47110
AT3G47200	AT3G47210
AT3G47350	AT3G47360
AT4G03860	AT4G03880
AT4G04280	AT4G04290
AT4G04410	AT4G04440
AT4G04750	AT4G04760
AT5G62200	AT5G62210
AT5G62690	AT5G62700
AT5G63800	AT5G63810
AT5G63930	AT5G63940
AT5G64280	AT5G64290
AT3G61390	AT3G61410
AT3G61990	AT3G62000
AT3G62200	AT3G62210
AT3G62170	AT3G62180
AT3G62350	AT3G62380
AT3G62430	AT3G62440
AT2G41390	AT2G41400
AT2G41440	AT2G41470
AT2G41570	AT2G41590
AT2G41800	AT2G41810
AT2G42090	AT2G42100
AT3G09900	AT3G09910
AT3G10480	AT3G10500
AT3G10560	AT3G10570
AT3G10580	AT3G10585
AT3G10710	AT3G10720
AT1G75410	AT1G75430
AT1G75600	AT1G75610
AT2G06630	AT2G06640
AT1G50090	AT1G50110
AT1G50050	AT1G50060
AT1G50190	AT1G50220
AT1G62500	AT1G62510
AT1G62670	AT1G62680
AT1G78450	AT1G78460
AT1G78480	AT1G78500
AT4G25250	AT4G25260
AT4G25300	AT4G25310
AT4G25660	AT4G25680
AT4G25780	AT4G25790
AT4G25850	AT4G25860
AT4G25920	AT4G25930
AT4G27190	AT4G27220
AT4G25980	AT4G26010
AT2G34020	AT2G34030
AT2G34420	AT2G34430
AT5G08610	AT5G08620
AT5G09240	AT5G09250
AT5G09520	AT5G09530
AT5G09700	AT5G09730
AT5G10220	AT5G10230
AT5G10390	AT5G10400
AT5G10520	AT5G10530
AT5G10625	AT5G10630
AT5G10600	AT5G10610
AT5G10660	AT5G10680
AT5G10760	AT5G10770
AT3G08990	AT3G08995
AT3G09330	AT3G09340
AT3G09960	AT3G09970
AT3G09410	AT3G09420
AT3G09520	AT3G09530
AT1G27570	AT1G27590
AT1G20150	AT1G20160
AT1G31080	AT1G31090
AT1G31140	AT1G31150
AT1G31280	AT1G31290
AT2G19760	AT2G19770
AT2G20120	AT2G20130
AT1G54230	AT1G54240
AT1G52880	AT1G52890
AT1G28000	AT1G28020
AT1G05880	AT1G05890
AT1G05730	AT1G05740
AT4G14030	AT4G14040
AT4G14230	AT4G14240
AT4G14390	AT4G14400
AT4G14430	AT4G14440
AT4G14710	AT4G14720
AT4G14820	AT4G14850
AT2G24870	AT2G24890
AT2G25320	AT2G25330
AT2G25440	AT2G25470
AT1G14540	AT1G14550
AT1G14480	AT1G14500
AT2G01360	AT2G01390
AT2G01520	AT2G01530
AT1G49160	AT1G49180
AT5G44420	AT5G44430
AT5G44590	AT5G44600
AT5G44830	AT5G44840
AT5G44990	AT5G45020
AT5G45500	AT5G45520
AT5G45530	AT5G45540
AT5G45640	AT5G45650
AT5G45810	AT5G45820
AT5G45860	AT5G45870
AT5G45950	AT5G45960
AT5G45980	AT5G46010
AT5G46040	AT5G46050
AT5G46130	AT5G46140
AT5G46260	AT5G46270
AT5G46360	AT5G46370
AT5G46600	AT5G46610
AT5G46810	AT5G46820
AT5G46890	AT5G46900
AT3G48690	AT3G48700
AT3G48830	AT3G48840
AT3G49140	AT3G49170
AT3G49110	AT3G49120
AT3G49300	AT3G49305
AT3G49440	AT3G49450
AT3G49510	AT3G49520
AT3G49570	AT3G49580
AT3G49620	AT3G49630
AT3G49710	AT3G49740
AT3G49860	AT3G49870
AT4G34320	AT4G34330
AT4G34510	AT4G34520
AT4G34640	AT4G34650
AT4G34890	AT4G34900
AT4G34920	AT4G34930
AT4G35150	AT4G35160
AT4G35200	AT4G35210
AT2G36540	AT2G36550
AT2G36700	AT2G36710
AT5G27120	AT5G27140
AT5G27350	AT5G27360
AT5G28000	AT5G28010
AT5G28020	AT5G28030
AT5G28160	AT5G28180
AT5G32560	AT5G32590
AT3G27710	AT3G27720
AT3G27785	AT3G27810
AT1G19460	AT1G19470
AT1G19550	AT1G19570
AT1G02430	AT1G02440
AT2G26010	AT2G26020
AT1G57565	AT1G57580
AT1G57830	AT1G57850
AT1G57800	AT1G57820
AT5G42230	AT5G42240
AT5G42350	AT5G42360
AT5G42500	AT5G42510
AT5G42580	AT5G42590
AT5G43030	AT5G43040
AT5G43090	AT5G43110
AT5G43390	AT5G43400
AT5G43440	AT5G43450
AT5G43730	AT5G43740
AT4G31100	AT4G31110
AT4G31190	AT4G31200
AT4G31480	AT4G31490
AT4G32100	AT4G32105
AT4G32200	AT4G32220

## Sheet: Other types of duplicates
Other types of duplicates
AT1G01020	AT4G01510
AT1G01040	AT3G43920
AT1G01050	AT2G46860
AT1G01060	AT2G46830
AT1G01130	AT5G47170
AT1G01190	AT3G61880
AT1G01210	AT4G07950
AT1G01225	AT4G00905
AT1G01230	AT5G42000
AT1G01240	AT2G46550
AT1G01260	AT2G46510
AT1G01300	AT3G61820
AT1G01320	AT4G28080
AT1G01350	AT5G06420
AT1G01355	AT5G35640
AT1G01360	AT4G01026
AT1G01390	AT4G01070
AT1G01410	AT5G64490
AT1G01453	AT4G01110
AT1G01470	AT2G46140
AT1G01490	AT5G23760
AT1G01530	AT1G65360
AT1G01550	AT2G46080
AT1G01610	AT2G38110
AT1G01640	AT3G56230
AT1G01650	AT1G63690
AT1G01710	AT4G00520
AT1G01725	AT4G00530
AT1G01750	AT4G00680
AT1G01780	AT3G61230
AT1G01830	AT2G45720
AT1G01880	AT3G28030
AT1G02010	AT1G12360
AT1G02050	AT4G34850
AT1G02060	AT2G37230
AT1G02070	AT3G60520
AT1G02110	AT3G60320
AT1G02170	AT4G25110
AT1G02190	AT2G37700
AT1G02220	AT3G04420
AT1G02270	AT5G54130
AT1G02280	AT5G05000
AT1G02335	AT3G62020
AT1G02420	AT3G61360
AT1G02450	AT4G01895
AT1G02475	AT4G01883
AT1G02500	AT3G17390
AT1G02550	AT2G47340
AT1G02570	AT2G47360
AT1G02630	AT1G70330
AT1G02650	AT3G62570
AT1G02660	AT3G62590
AT1G02700	AT4G02140
AT1G02720	AT3G62660
AT1G02740	AT4G37280
AT1G02813	AT4G02360
AT1G02816	AT4G02370
AT1G02820	AT4G02380
AT1G02840	AT1G09140
AT1G02860	AT2G38920
AT1G02880	AT2G44750
AT1G02900	AT3G05490
AT1G02910	AT4G28740
AT1G03010	AT2G47860
AT1G03020	AT3G62930
AT1G03090	AT5G35360
AT1G03100	AT4G17616
AT1G03150	AT5G13780
AT1G03210	AT4G02860
AT1G03260	AT5G19070
AT1G03270	AT4G14230
AT1G03280	AT4G20340
AT1G03350	AT4G13110
AT1G03370	AT4G03000
AT1G03380	AT1G54710
AT1G03410	AT3G61400
AT1G03430	AT5G39340
AT1G03470	AT2G47920
AT1G03475	AT4G03205
AT1G03550	AT2G20840
AT1G03590	AT4G03415
AT1G03800	AT5G44210
AT1G03830	AT5G46070
AT1G03900	AT3G58600
AT1G03905	AT5G44110
AT1G03910	AT2G36815
AT1G03950	AT5G44560
AT1G03960	AT5G28900
AT1G03990	AT4G28570
AT1G04020	AT4G21070
AT1G04080	AT5G46400
AT1G04090	AT3G04350
AT1G04140	AT5G43930
AT1G04220	AT2G26640
AT1G04240	AT5G43700
AT1G04280	AT2G30630
AT1G04290	AT2G29590
AT1G04350	AT5G59530
AT1G04400	AT4G08920
AT1G04630	AT2G33220
AT1G04770	AT5G48850
AT1G04780	AT3G04470
AT1G04820	AT4G14960
AT1G04830	AT4G13730
AT1G04850	AT5G48690
AT1G04890	AT4G13630
AT1G04920	AT4G10120
AT1G04940	AT4G03320
AT1G04950	AT1G54360
AT1G04970	AT3G20270
AT1G05030	AT5G16150
AT1G05080	AT5G44850
AT1G05090	AT4G20720
AT1G05190	AT2G18400
AT1G05200	AT4G35290
AT1G05260	AT3G21770
AT1G05270	AT2G32340
AT1G05280	AT4G15240
AT1G05360	AT4G14950
AT1G05370	AT3G22410
AT1G05380	AT4G14920
AT1G05400	AT1G06810
AT1G05450	AT3G22620
AT1G05470	AT3G63240
AT1G05490	AT3G24340
AT1G05500	AT5G11100
AT1G05510	AT2G31985
AT1G05520	AT2G21630
AT1G05540	AT1G30160
AT1G05575	AT2G31945
AT1G05620	AT2G36310
AT1G05650	AT2G43890
AT1G05710	AT2G31730
AT1G05780	AT2G31710
AT1G05805	AT2G43140
AT1G05820	AT2G43070
AT1G05830	AT2G31650
AT1G05850	AT3G16920
AT1G05860	AT3G53860
AT1G05894	AT2G31480
AT1G05900	AT2G31450
AT1G05990	AT4G03290
AT1G06135	AT2G31345
AT1G06190	AT2G31150
AT1G06210	AT5G16880
AT1G06225	AT2G31081
AT1G06240	AT5G04520
AT1G06330	AT1G29100
AT1G06440	AT4G33495
AT1G06515	AT2G30942
AT1G06530	AT3G58840
AT1G06630	AT3G60040
AT1G06690	AT5G53580
AT1G06700	AT2G30740
AT1G06710	AT5G65560
AT1G06780	AT2G30575
AT1G06820	AT1G57770
AT1G06923	AT2G30395
AT1G07000	AT5G58430
AT1G07010	AT1G18480
AT1G07030	AT2G30160
AT1G07050	AT5G14370
AT1G07070	AT1G74270
AT1G07080	AT5G01580
AT1G07090	AT5G58500
AT1G07120	AT4G18570
AT1G07175	AT2G29995
AT1G07250	AT2G29750
AT1G07280	AT2G29670
AT1G07290	AT2G13650
AT1G07300	AT2G29640
AT1G07310	AT5G23950
AT1G07320	AT2G20060
AT1G07350	AT4G35785
AT1G07380	AT2G38010
AT1G07400	AT1G59860
AT1G07530	AT2G37650
AT1G07570	AT2G28930
AT1G07615	AT5G18570
AT1G07620	AT5G02390
AT1G07680	AT5G23903
AT1G07705	AT5G59710
AT1G07740	AT4G01400
AT1G07745	AT2G28560
AT1G07770	AT5G59850
AT1G07780	AT5G05590
AT1G07795	AT2G28725
AT1G07810	AT4G00900
AT1G07890	AT3G09640
AT1G07920	AT5G60390
AT1G08035	AT2G28330
AT1G08050	AT5G60710
AT1G08060	AT2G28240
AT1G08120	AT5G26110
AT1G08125	AT5G44170
AT1G08130	AT1G49250
AT1G08160	AT5G22870
AT1G08210	AT5G22850
AT1G08230	AT5G41800
AT1G08260	AT2G27120
AT1G08300	AT4G13750
AT1G08310	AT3G44510
AT1G08400	AT3G47700
AT1G08430	AT2G27240
AT1G08465	AT2G26580
AT1G08470	AT5G22020
AT1G08490	AT5G65720
AT1G08530	AT5G09995
AT1G08540	AT2G36990
AT1G08570	AT2G33270
AT1G08600	AT3G19210
AT1G08630	AT3G04520
AT1G08650	AT3G04530
AT1G08660	AT3G48820
AT1G08670	AT3G46540
AT1G08700	AT2G29900
AT1G08830	AT2G28190
AT1G08845	AT3G22450
AT1G08860	AT5G07300
AT1G08880	AT1G54690
AT1G08910	AT5G41580
AT1G08940	AT3G05170
AT1G08970	AT1G54830
AT1G08990	AT1G54940
AT1G09050	AT1G55050
AT1G09100	AT3G05530
AT1G09157	AT5G39650
AT1G09200	AT5G10400
AT1G09280	AT2G40760
AT1G09300	AT4G29490
AT1G09340	AT3G63140
AT1G09350	AT2G47180
AT1G09420	AT5G13110
AT1G09430	AT1G10670
AT1G09460	AT2G30933
AT1G09520	AT3G17460
AT1G09570	AT4G18130
AT1G09575	AT1G57610
AT1G09650	AT1G12490
AT1G09700	AT3G62800
AT1G09720	AT2G22560
AT1G09730	AT4G33620
AT1G09780	AT3G08590
AT1G09812	AT1G58007
AT1G09880	AT4G24430
AT1G09930	AT4G16370
AT1G09940	AT2G31250
AT1G10000	AT2G06845
AT1G10020	AT4G29310
AT1G10155	AT1G31200
AT1G10170	AT5G05660
AT1G10190	AT4G15053
AT1G10210	AT2G18170
AT1G10240	AT5G28530
AT1G10270	AT3G49240
AT1G10300	AT1G50920
AT1G10340	AT2G24600
AT1G10385	AT5G49830
AT1G10400	AT5G14860
AT1G10455	AT1G51970
AT1G10490	AT3G57940
AT1G10500	AT5G03905
AT1G10580	AT5G54520
AT1G10588	AT2G39540
AT1G10590	AT1G23750
AT1G10630	AT2G47170
AT1G10660	AT5G62960
AT1G10700	AT2G42910
AT1G10750	AT1G23340
AT1G10760	AT4G24450
AT1G10870	AT5G13300
AT1G10890	AT5G13340
AT1G10900	AT3G09920
AT1G10980	AT1G61670
AT1G11020	AT2G22120
AT1G11040	AT1G44160
AT1G11050	AT2G48010
AT1G11110	AT4G09300
AT1G11160	AT1G61210
AT1G11200	AT4G21570
AT1G11520	AT4G21660
AT1G11590	AT4G03930
AT1G11593	AT3G27999
AT1G11670	AT4G21910
AT1G11810	AT3G13830
AT1G11860	AT1G60990
AT1G11870	AT5G27470
AT1G11890	AT5G52270
AT1G11905	AT5G42570
AT1G11920	AT4G22090
AT1G11930	AT4G26860
AT1G11940	AT1G62305
AT1G12000	AT4G04040
AT1G12110	AT2G26690
AT1G12150	AT4G17210
AT1G12180	AT5G47600
AT1G12250	AT2G44920
AT1G12330	AT5G12900
AT1G12350	AT5G02080
AT1G12420	AT4G22780
AT1G12550	AT2G45630
AT1G12570	AT5G51930
AT1G12600	AT4G23010
AT1G12630	AT5G52020
AT1G12800	AT3G23700
AT1G12850	AT3G26780
AT1G12860	AT3G26744
AT1G12920	AT5G47880
AT1G12930	AT5G62600
AT1G13090	AT3G26230
AT1G13120	AT4G05523
AT1G13160	AT4G31520
AT1G13190	AT5G55670
AT1G13250	AT3G06260
AT1G13360	AT3G25870
AT1G13430	AT2G14920
AT1G13560	AT3G25585
AT1G13580	AT3G25540
AT1G13620	AT2G04025
AT1G13640	AT1G26270
AT1G13740	AT1G69260
AT1G13780	AT5G27750
AT1G13800	AT2G26790
AT1G13820	AT5G39220
AT1G13830	AT2G03505
AT1G13890	AT5G61210
AT1G13910	AT5G61240
AT1G13950	AT1G69410
AT1G14060	AT5G02210
AT1G14160	AT5G15290
AT1G14270	AT5G60750
AT1G14310	AT2G41250
AT1G14340	AT3G01210
AT1G14370	AT1G26970
AT1G14430	AT3G57620
AT1G14490	AT5G49700
AT1G14530	AT2G02180
AT1G14560	AT4G26180
AT1G14580	AT2G02080
AT1G14590	AT2G02061
AT1G14600	AT2G02060
AT1G14610	AT5G16715
AT1G14680	AT4G09060
AT1G14686	AT2G01920
AT1G14740	AT3G63500
AT1G14790	AT4G11130
AT1G14830	AT5G42080
AT1G14870	AT5G35525
AT1G14980	AT1G23100
AT1G15060	AT1G73750
AT1G15215	AT3G18380
AT1G15240	AT2G15900
AT1G15260	AT3G16070
AT1G15270	AT3G16040
AT1G15390	AT5G14660
AT1G15460	AT2G47160
AT1G15470	AT3G15610
AT1G15510	AT4G18750
AT1G15550	AT1G80340
AT1G15700	AT4G04640
AT1G15710	AT5G34930
AT1G15720	AT5G58340
AT1G15740	AT4G23840
AT1G15780	AT2G10440
AT1G15810	AT1G80620
AT1G15860	AT3G12760
AT1G15880	AT2G45200
AT1G15890	AT5G05400
AT1G15910	AT1G80790
AT1G15930	AT2G32060
AT1G16150	AT1G69730
AT1G16180	AT3G06170
AT1G16250	AT3G63220
AT1G16280	AT5G60990
AT1G16360	AT3G12740
AT1G16370	AT1G79410
AT1G16440	AT5G55910
AT1G16520	AT1G56080
AT1G16560	AT5G62130
AT1G16630	AT2G16270
AT1G16670	AT3G09010
AT1G16710	AT1G67220
AT1G16720	AT4G18810
AT1G16750	AT3G13000
AT1G16880	AT5G04740
AT1G16910	AT1G78815
AT1G16930	AT1G80470
AT1G17000	AT1G78580
AT1G17020	AT4G25310
AT1G17030	AT2G47010
AT1G17070	AT2G42330
AT1G17080	AT1G53560
AT1G17120	AT4G21120
AT1G17200	AT3G14380
AT1G17210	AT1G48950
AT1G17220	AT4G11160
AT1G17270	AT5G50420
AT1G17280	AT5G50430
AT1G17340	AT5G20840
AT1G17440	AT3G10070
AT1G17455	AT1G72630
AT1G17560	AT5G46160
AT1G17610	AT5G40090
AT1G17620	AT5G11890
AT1G17650	AT3G25530
AT1G17720	AT1G51690
AT1G17745	AT3G19480
AT1G17770	AT2G24740
AT1G17780	AT2G16575
AT1G17930	AT2G25010
AT1G18050	AT3G30370
AT1G18080	AT3G18130
AT1G18140	AT2G38080
AT1G18170	AT1G73655
AT1G18180	AT1G73650
AT1G18310	AT5G15870
AT1G18320	AT3G10110
AT1G18330	AT3G10113
AT1G18370	AT3G43210
AT1G18486	AT4G02655
AT1G18510	AT1G74045
AT1G18520	AT5G23030
AT1G18530	AT3G25600
AT1G18550	AT3G49650
AT1G18560	AT3G42170
AT1G18580	AT2G20810
AT1G18590	AT1G74100
AT1G18680	AT3G47490
AT1G18710	AT1G74430
AT1G18740	AT1G43630
AT1G18760	AT3G13228
AT1G18780	AT2G29840
AT1G18830	AT3G63460
AT1G18860	AT5G15130
AT1G18900	AT1G74750
AT1G18910	AT1G74770
AT1G18950	AT5G25580
AT1G19020	AT3G48180
AT1G19080	AT3G55490
AT1G19120	AT3G14080
AT1G19150	AT3G61470
AT1G19160	AT5G52610
AT1G19170	AT3G42950
AT1G19250	AT5G45180
AT1G19300	AT3G50760
AT1G19310	AT2G23780
AT1G19500	AT2G35765
AT1G19600	AT4G27600
AT1G19670	AT5G43860
AT1G19750	AT1G27840
AT1G19780	AT2G28260
AT1G20000	AT4G20280
AT1G20010	AT5G12250
AT1G20020	AT5G66190
AT1G20140	AT2G25700
AT1G20225	AT1G76020
AT1G20260	AT4G38510
AT1G20270	AT5G66060
AT1G20320	AT5G54210
AT1G20350	AT2G37410
AT1G20560	AT3G16910
AT1G20570	AT1G80260
AT1G20575	AT2G39630
AT1G20600	AT4G03170
AT1G20650	AT1G76370
AT1G20810	AT3G10060
AT1G20850	AT4G35350
AT1G20920	AT3G09620
AT1G20990	AT2G16050
AT1G21150	AT5G07900
AT1G21310	AT1G76930
AT1G21360	AT3G21260
AT1G21400	AT5G09300
AT1G21430	AT1G48910
AT1G21460	AT5G53190
AT1G21640	AT3G21070
AT1G21650	AT4G01800
AT1G21690	AT1G63160
AT1G21695	AT1G77400
AT1G21700	AT2G47620
AT1G21930	AT3G42150
AT1G21970	AT5G47670
AT1G21990	AT2G29930
AT1G22180	AT4G08690
AT1G22270	AT1G78190
AT1G22430	AT4G22110
AT1G22460	AT5G64600
AT1G22470	AT1G72240
AT1G22680	AT1G71970
AT1G22740	AT4G09720
AT1G22760	AT2G23350
AT1G22780	AT4G09800
AT1G22840	AT4G10040
AT1G22910	AT1G33470
AT1G22930	AT4G09150
AT1G22950	AT3G18210
AT1G22985	AT1G71130
AT1G23000	AT1G56210
AT1G23050	AT1G70985
AT1G23080	AT5G57090
AT1G23149	AT1G70782
AT1G23220	AT5G20110
AT1G23360	AT5G57300
AT1G23390	AT3G24760
AT1G23400	AT2G20020
AT1G23440	AT1G56700
AT1G23500	AT1G73610
AT1G23540	AT1G70450
AT1G23560	AT1G70480
AT1G23740	AT4G13010
AT1G23900	AT1G60070
AT1G23935	AT3G19515
AT1G23965	AT1G70270
AT1G23980	AT5G40250
AT1G24062	AT5G54220
AT1G24090	AT5G51080
AT1G24120	AT1G59980
AT1G24130	AT5G50120
AT1G24190	AT3G01320
AT1G24210	AT1G27240
AT1G24270	AT5G13090
AT1G24300	AT1G27430
AT1G24320	AT1G67490
AT1G24380	AT4G10230
AT1G24480	AT4G24805
AT1G24490	AT2G28800
AT1G24560	AT3G49055
AT1G24570	AT1G67850
AT1G24577	AT1G67910
AT1G24735	AT1G67990
AT1G24764	AT2G01750
AT1G25220	AT5G57890
AT1G25250	AT2G01940
AT1G25350	AT5G19720
AT1G25360	AT2G22070
AT1G25370	AT1G68340
AT1G25380	AT2G47490
AT1G25472	AT1G68552
AT1G25480	AT3G18440
AT1G25490	AT3G25800
AT1G25510	AT3G18490
AT1G25570	AT1G28340
AT1G26120	AT3G02410
AT1G26130	AT3G25610
AT1G26140	AT3G25597
AT1G26150	AT1G68690
AT1G26160	AT2G23820
AT1G26190	AT1G73980
AT1G26210	AT1G68870
AT1G26450	AT1G69295
AT1G26480	AT2G42590
AT1G26530	AT2G46230
AT1G26550	AT2G18040
AT1G26560	AT5G54570
AT1G26600	AT1G69320
AT1G26665	AT5G41910
AT1G26700	AT5G53760
AT1G26730	AT2G03240
AT1G26810	AT3G06440
AT1G26850	AT4G18030
AT1G26870	AT5G39820
AT1G26910	AT1G66580
AT1G27000	AT2G02730
AT1G27100	AT1G69900
AT1G27190	AT1G69990
AT1G27210	AT1G59850
AT1G27320	AT2G01830
AT1G27400	AT1G67430
AT1G27440	AT5G61840
AT1G27470	AT4G07410
AT1G27500	AT3G27960
AT1G27510	AT4G33630
AT1G27520	AT5G43710
AT1G27565	AT1G52905
AT1G27595	AT5G01400
AT1G27600	AT2G37090
AT1G27620	AT2G40230
AT1G27650	AT5G42820
AT1G27680	AT5G19220
AT1G27720	AT5G43130
AT1G27730	AT5G04340
AT1G27740	AT5G43175
AT1G27930	AT1G67330
AT1G27960	AT3G13060
AT1G28040	AT2G25410
AT1G28060	AT3G55930
AT1G28080	AT5G13250
AT1G28180	AT2G33730
AT1G28190	AT5G12340
AT1G28200	AT2G22475
AT1G28210	AT5G48030
AT1G28220	AT2G33750
AT1G28240	AT1G53040
AT1G28260	AT5G19400
AT1G28270	AT2G33775
AT1G28350	AT2G33840
AT1G28380	AT4G24290
AT1G28390	AT3G51990
AT1G28395	AT2G33847
AT1G28420	AT5G44180
AT1G28470	AT4G28500
AT1G28510	AT3G58150
AT1G28520	AT2G42400
AT1G28630	AT1G77960
AT1G28960	AT2G33980
AT1G29010	AT2G34010
AT1G29020	AT2G34020
AT1G29060	AT4G14600
AT1G29150	AT2G26990
AT1G29200	AT1G62330
AT1G29240	AT2G34170
AT1G29280	AT3G58710
AT1G29330	AT3G25040
AT1G29340	AT5G01830
AT1G29400	AT4G18120
AT1G29430	AT5G27780
AT1G29470	AT3G51070
AT1G29520	AT5G46530
AT1G29530	AT2G34310
AT1G29580	AT1G55080
AT1G29620	AT1G32720
AT1G29800	AT3G43230
AT1G29810	AT5G51110
AT1G29820	AT2G42950
AT1G30010	AT5G46920
AT1G30040	AT2G34555
AT1G30050	AT5G01970
AT1G30080	AT4G18340
AT1G30090	AT2G24540
AT1G30135	AT2G34600
AT1G30210	AT4G18390
AT1G30230	AT2G18110
AT1G30300	AT4G03610
AT1G30320	AT2G02170
AT1G30330	AT5G37020
AT1G30470	AT3G45190
AT1G30475	AT1G56200
AT1G30500	AT2G34720
AT1G30510	AT4G05390
AT1G30515	AT4G21740
AT1G30530	AT5G17050
AT1G30590	AT2G39240
AT1G30610	AT5G67570
AT1G30620	AT4G20460
AT1G30760	AT5G44390
AT1G30800	AT4G29980
AT1G30825	AT2G33385
AT1G30890	AT3G59500
AT1G30900	AT4G20110
AT1G30910	AT5G44720
AT1G30920	AT5G42430
AT1G30950	AT5G15710
AT1G30960	AT5G66470
AT1G31160	AT3G56490
AT1G31190	AT3G02870
AT1G31230	AT4G19710
AT1G31260	AT4G19690
AT1G31300	AT4G19645
AT1G31310	AT2G35640
AT1G31340	AT2G35635
AT1G31420	AT2G35620
AT1G31450	AT2G35615
AT1G31470	AT5G45275
AT1G31600	AT4G02485
AT1G31720	AT4G19370
AT1G31750	AT2G04063
AT1G31760	AT2G35605
AT1G31770	AT5G06530
AT1G31800	AT3G53130
AT1G31814	AT5G16320
AT1G31850	AT4G19120
AT1G31930	AT2G23460
AT1G31940	AT2G35585
AT1G32010	AT5G38190
AT1G32100	AT4G13660
AT1G32130	AT4G19000
AT1G32140	AT3G19890
AT1G32170	AT4G18990
AT1G32250	AT3G03000
AT1G32280	AT5G56480
AT1G32330	AT4G17750
AT1G32337	AT3G46390
AT1G32360	AT2G35430
AT1G32375	AT5G56390
AT1G32380	AT2G44530
AT1G32410	AT3G11530
AT1G32420	AT5G50220
AT1G32430	AT1G47390
AT1G32440	AT5G52920
AT1G32450	AT5G19640
AT1G32540	AT4G20380
AT1G32560	AT2G35300
AT1G32583	AT4G24972
AT1G32640	AT4G17880
AT1G32700	AT4G17900
AT1G32750	AT3G19040
AT1G32763	AT3G04545
AT1G32780	AT1G64710
AT1G32810	AT4G10600
AT1G32860	AT5G42100
AT1G32990	AT5G51610
AT1G33060	AT4G35580
AT1G33280	AT4G10350
AT1G33320	AT3G01120
AT1G33360	AT5G49840
AT1G33475	AT4G10170
AT1G33520	AT4G25020
AT1G33560	AT5G47280
AT1G33680	AT4G10070
AT1G33780	AT3G29240
AT1G33920	AT4G19840
AT1G34050	AT5G54710
AT1G34065	AT4G39460
AT1G34070	AT5G48050
AT1G34095	AT2G45403
AT1G34110	AT5G48940
AT1G34120	AT1G71710
AT1G34130	AT5G19690
AT1G34150	AT3G06950
AT1G34220	AT4G35730
AT1G34320	AT5G08660
AT1G34340	AT5G49950
AT1G34355	AT2G34110
AT1G34370	AT5G22890
AT1G34380	AT3G52050
AT1G34420	AT2G41820
AT1G34430	AT3G25860
AT1G34480	AT3G21210
AT1G34510	AT4G26010
AT1G34540	AT3G56630
AT1G34560	AT3G27900
AT1G34570	AT3G15750
AT1G34630	AT5G51150
AT1G35150	AT2G06500
AT1G35190	AT3G46490
AT1G35330	AT2G35000
AT1G35430	AT4G09170
AT1G35467	AT4G11653
AT1G35470	AT4G09340
AT1G35515	AT4G09460
AT1G35560	AT1G72010
AT1G35710	AT4G08850
AT1G35850	AT5G59280
AT1G36000	AT2G19510
AT1G36150	AT4G08670
AT1G36280	AT4G18440
AT1G36320	AT4G37920
AT1G36390	AT5G17710
AT1G36510	AT3G32260
AT1G36756	AT2G10602
AT1G36950	AT4G00070
AT1G36990	AT4G08510
AT1G37130	AT1G77760
AT1G37150	AT2G25710
AT1G40087	AT3G30200
AT1G40129	AT4G07350
AT1G40390	AT1G43760
AT1G41880	AT3G55750
AT1G42080	AT3G43500
AT1G42430	AT3G55760
AT1G42470	AT4G38350
AT1G43040	AT5G42410
AT1G43620	AT3G07020
AT1G43650	AT5G64700
AT1G43666	AT4G12825
AT1G43667	AT2G14846
AT1G43680	AT5G36228
AT1G43722	AT5G28730
AT1G43730	AT4G04650
AT1G43790	AT5G48920
AT1G43910	AT4G05380
AT1G44100	AT5G49630
AT1G44110	AT1G77390
AT1G44120	AT2G22125
AT1G44170	AT4G34240
AT1G44224	AT3G50570
AT1G44542	AT4G34180
AT1G44780	AT4G08310
AT1G44800	AT4G08300
AT1G44910	AT3G19670
AT1G45063	AT3G53330
AT1G45190	AT3G11990
AT1G45207	AT4G36970
AT1G45230	AT3G46630
AT1G45233	AT5G42920
AT1G45248	AT2G40020
AT1G45332	AT2G45030
AT1G46408	AT5G04640
AT1G46696	AT2G15110
AT1G47250	AT5G42790
AT1G47271	AT5G10860
AT1G47290	AT2G26260
AT1G47310	AT5G64510
AT1G47317	AT2G21465
AT1G47497	AT2G46460
AT1G47540	AT2G43520
AT1G47580	AT4G31050
AT1G47600	AT1G51490
AT1G47670	AT4G35180
AT1G47750	AT3G47430
AT1G47765	AT3G10240
AT1G47790	AT1G50870
AT1G47960	AT3G17140
AT1G47980	AT3G62730
AT1G48090	AT4G17140
AT1G48120	AT5G63870
AT1G48310	AT5G07810
AT1G48320	AT5G48950
AT1G48350	AT3G17626
AT1G48405	AT3G17680
AT1G48410	AT1G69440
AT1G48420	AT3G26115
AT1G48460	AT5G63040
AT1G48470	AT5G35630
AT1G48530	AT3G53970
AT1G48605	AT3G18030
AT1G48635	AT3G18160
AT1G48650	AT2G01130
AT1G48740	AT5G43660
AT1G48750	AT3G18280
AT1G48790	AT4G16144
AT1G48860	AT2G45300
AT1G48900	AT5G49500
AT1G48930	AT2G32990
AT1G48953	AT5G35066
AT1G49170	AT5G63440
AT1G49290	AT5G13620
AT1G49320	AT5G25610
AT1G49330	AT2G16190
AT1G49340	AT1G51040
AT1G49390	AT5G54000
AT1G49490	AT2G15880
AT1G49500	AT3G19030
AT1G49530	AT3G20160
AT1G49620	AT3G19150
AT1G49680	AT4G28870
AT1G49700	AT4G07675
AT1G49830	AT3G19500
AT1G49850	AT2G15580
AT1G49940	AT5G22794
AT1G50200	AT5G22800
AT1G50430	AT3G52940
AT1G50480	AT2G12280
AT1G50560	AT3G20950
AT1G50570	AT5G55530
AT1G50600	AT2G04890
AT1G50830	AT5G18510
AT1G50890	AT4G27060
AT1G50930	AT3G20557
AT1G50950	AT4G27080
AT1G51070	AT5G54680
AT1G51090	AT4G16380
AT1G51150	AT5G54745
AT1G51160	AT5G02280
AT1G51210	AT5G03490
AT1G51260	AT3G57650
AT1G51340	AT3G08040
AT1G51355	AT3G20898
AT1G51360	AT2G31670
AT1G51370	AT5G53840
AT1G51400	AT3G21055
AT1G51410	AT5G19440
AT1G51430	AT3G28370
AT1G51540	AT3G27220
AT1G51600	AT3G21175
AT1G51640	AT4G31540
AT1G51680	AT3G21240
AT1G51745	AT3G21295
AT1G51900	AT2G14830
AT1G51940	AT3G21630
AT1G52040	AT3G16460
AT1G52191	AT3G16175
AT1G52220	AT2G46820
AT1G52270	AT4G28310
AT1G52315	AT1G79910
AT1G52320	AT5G25590
AT1G52325	AT1G80930
AT1G52330	AT4G13270
AT1G52370	AT4G28360
AT1G52415	AT4G28405
AT1G52510	AT4G12830
AT1G52520	AT1G80010
AT1G52540	AT3G15890
AT1G52550	AT3G15780
AT1G52565	AT3G15760
AT1G52780	AT4G21700
AT1G52820	AT4G03070
AT1G52825	AT4G14615
AT1G52855	AT3G15534
AT1G52870	AT4G03410
AT1G52890	AT3G15500
AT1G52920	AT2G20770
AT1G52950	AT2G05642
AT1G52980	AT3G07050
AT1G53020	AT3G15355
AT1G53030	AT3G15352
AT1G53035	AT3G15358
AT1G53090	AT3G15354
AT1G53140	AT3G19720
AT1G53163	AT3G15250
AT1G53180	AT3G15115
AT1G53270	AT2G13610
AT1G53345	AT5G09580
AT1G53400	AT5G45740
AT1G53470	AT2G17000
AT1G53480	AT5G03090
AT1G53540	AT3G46230
AT1G53550	AT1G55070
AT1G53690	AT5G41010
AT1G53708	AT3G14362
AT1G53820	AT1G72310
AT1G53830	AT3G14310
AT1G53840	AT3G14300
AT1G53900	AT1G72340
AT1G53940	AT5G40990
AT1G54000	AT3G14210
AT1G54090	AT1G72470
AT1G54110	AT3G55600
AT1G54115	AT3G14070
AT1G54180	AT3G14000
AT1G54210	AT3G13970
AT1G54250	AT3G59600
AT1G54300	AT3G05770
AT1G54340	AT5G14590
AT1G54350	AT4G39850
AT1G54370	AT1G79610
AT1G54380	AT2G42510
AT1G54385	AT3G03970
AT1G54390	AT3G24010
AT1G54400	AT2G27140
AT1G54440	AT5G35910
AT1G54510	AT3G04810
AT1G54530	AT2G44310
AT1G54550	AT3G49520
AT1G54560	AT5G54280
AT1G54610	AT5G50860
AT1G54650	AT2G26200
AT1G54680	AT5G27290
AT1G54770	AT5G30495
AT1G54790	AT3G05180
AT1G54820	AT3G58690
AT1G54870	AT3G05260
AT1G54930	AT5G13920
AT1G54960	AT3G06030
AT1G54970	AT3G62680
AT1G54980	AT5G50070
AT1G55150	AT5G63120
AT1G55160	AT2G19530
AT1G55180	AT3G15730
AT1G55205	AT3G13674
AT1G55250	AT2G44950
AT1G55265	AT5G19860
AT1G55290	AT3G13610
AT1G55320	AT5G23050
AT1G55340	AT3G03880
AT1G55365	AT5G56520
AT1G55450	AT3G54150
AT1G55460	AT5G51795
AT1G55475	AT3G13480
AT1G55500	AT3G13460
AT1G55535	AT3G13420
AT1G55546	AT3G13410
AT1G55550	AT5G27950
AT1G55590	AT2G17020
AT1G55620	AT4G35440
AT1G55630	AT3G60050
AT1G55640	AT5G56230
AT1G55660	AT4G00315
AT1G55690	AT5G56160
AT1G55750	AT3G61420
AT1G55770	AT4G02250
AT1G55780	AT3G20180
AT1G55805	AT4G26500
AT1G55840	AT5G47730
AT1G55860	AT1G70320
AT1G55870	AT3G25430
AT1G55890	AT3G13160
AT1G55910	AT5G59520
AT1G55950	AT2G01370
AT1G55960	AT3G13062
AT1G55990	AT4G33610
AT1G56010	AT3G12977
AT1G56070	AT3G12915
AT1G56100	AT3G12880
AT1G56180	AT2G21960
AT1G56290	AT5G56900
AT1G56300	AT1G71000
AT1G56310	AT4G13870
AT1G56320	AT5G49350
AT1G56350	AT5G36170
AT1G56385	AT3G57840
AT1G56400	AT5G54820
AT1G56460	AT2G47350
AT1G56630	AT5G42930
AT1G56680	AT2G43600
AT1G56720	AT5G18500
AT1G57780	AT4G13380
AT1G57790	AT3G56470
AT1G57820	AT4G08590
AT1G58030	AT5G36940
AT1G58090	AT1G59630
AT1G58110	AT4G06598
AT1G58180	AT4G33580
AT1G58200	AT5G10490
AT1G58242	AT5G34828
AT1G58250	AT5G49680
AT1G58260	AT1G79370
AT1G58270	AT3G28220
AT1G58280	AT2G17280
AT1G58310	AT4G14096
AT1G58340	AT4G23030
AT1G58440	AT2G22830
AT1G58725	AT3G43570
AT1G59124	AT5G48620
AT1G59540	AT3G10180
AT1G59550	AT4G14250
AT1G59560	AT1G63900
AT1G59640	AT5G62610
AT1G59730	AT1G69880
AT1G59750	AT2G46530
AT1G59760	AT2G06990
AT1G59833	AT2G13542
AT1G60050	AT1G70260
AT1G60095	AT1G61230
AT1G60170	AT1G70400
AT1G60230	AT3G19630
AT1G60420	AT4G31240
AT1G60440	AT4G32180
AT1G60550	AT4G16210
AT1G60560	AT4G13970
AT1G60650	AT5G04280
AT1G60900	AT4G36690
AT1G60970	AT4G08520
AT1G60980	AT5G07200
AT1G61010	AT2G01730
AT1G61100	AT4G27430
AT1G61120	AT1G79460
AT1G61130	AT4G15100
AT1G61270	AT5G40780
AT1G61280	AT2G39445
AT1G61410	AT3G23100
AT1G61540	AT4G39590
AT1G61660	AT3G20640
AT1G61667	AT5G54530
AT1G61730	AT4G00390
AT1G61760	AT4G05220
AT1G61800	AT5G54800
AT1G61900	AT2G30700
AT1G62020	AT2G21390
AT1G62170	AT2G14540
AT1G62180	AT4G21990
AT1G62190	AT4G27030
AT1G62270	AT3G17480
AT1G62290	AT4G04460
AT1G62320	AT4G02900
AT1G62350	AT3G46870
AT1G62360	AT4G08150
AT1G62500	AT3G22142
AT1G62710	AT2G25940
AT1G62740	AT4G12400
AT1G62770	AT4G12390
AT1G62800	AT5G11520
AT1G62830	AT3G13682
AT1G62960	AT5G51690
AT1G63010	AT4G22990
AT1G63020	AT2G40030
AT1G63060	AT5G07330
AT1G63140	AT1G77530
AT1G63220	AT3G55470
AT1G63290	AT3G01850
AT1G63420	AT5G23850
AT1G63440	AT5G44790
AT1G63500	AT4G00710
AT1G63520	AT4G11450
AT1G63630	AT3G17370
AT1G63650	AT5G41315
AT1G63710	AT5G58860
AT1G63780	AT4G01560
AT1G63830	AT4G23470
AT1G63850	AT5G60050
AT1G64065	AT2G44000
AT1G64110	AT5G52882
AT1G64150	AT4G13590
AT1G64160	AT4G23690
AT1G64185	AT5G41650
AT1G64190	AT3G02360
AT1G64200	AT4G11150
AT1G64210	AT4G23740
AT1G64220	AT5G41685
AT1G64280	AT4G26120
AT1G64330	AT5G41790
AT1G64400	AT4G11030
AT1G64440	AT4G10960
AT1G64450	AT4G23930
AT1G64480	AT5G24270
AT1G64490	AT5G42060
AT1G64530	AT4G24020
AT1G64540	AT5G35995
AT1G64550	AT5G60790
AT1G64590	AT4G24050
AT1G64620	AT4G24060
AT1G64625	AT5G24352
AT1G64630	AT5G41990
AT1G64650	AT4G27720
AT1G64700	AT3G61920
AT1G64720	AT5G54170
AT1G64750	AT5G45010
AT1G64780	AT4G13510
AT1G64810	AT5G57930
AT1G64830	AT5G33340
AT1G64840	AT2G24250
AT1G64850	AT4G37445
AT1G64870	AT3G45200
AT1G64880	AT2G33800
AT1G64900	AT5G61320
AT1G64950	AT3G03470
AT1G64990	AT4G27630
AT1G65010	AT4G27595
AT1G65040	AT3G16090
AT1G65070	AT5G54090
AT1G65080	AT3G44370
AT1G65090	AT5G36100
AT1G65110	AT5G61940
AT1G65113	AT4G10457
AT1G65220	AT5G36230
AT1G65240	AT5G36260
AT1G65295	AT5G01015
AT1G65346	AT2G07705
AT1G65350	AT4G02890
AT1G65390	AT2G32140
AT1G65420	AT3G56830
AT1G65480	AT4G20370
AT1G65540	AT3G59820
AT1G65590	AT3G55260
AT1G65610	AT4G24260
AT1G65640	AT5G36950
AT1G65650	AT5G16310
AT1G65660	AT3G45950
AT1G65681	AT2G45110
AT1G65690	AT5G36970
AT1G65710	AT5G37010
AT1G65730	AT3G27020
AT1G65840	AT2G43020
AT1G65950	AT2G40090
AT1G65990	AT4G10740
AT1G66070	AT5G37475
AT1G66100	AT5G36910
AT1G66170	AT2G01810
AT1G66220	AT4G21650
AT1G66230	AT5G16600
AT1G66240	AT3G56240
AT1G66250	AT2G01630
AT1G66340	AT2G40940
AT1G66350	AT2G01570
AT1G66400	AT5G37770
AT1G66430	AT5G51830
AT1G66500	AT5G43620
AT1G66530	AT4G26300
AT1G66650	AT5G37930
AT1G66670	AT5G45390
AT1G66770	AT4G10850
AT1G66790	AT3G50674
AT1G66830	AT2G01210
AT1G66890	AT5G16200
AT1G67050	AT5G38320
AT1G67070	AT3G02570
AT1G67100	AT3G02550
AT1G67160	AT3G03730
AT1G67170	AT3G14750
AT1G67210	AT5G38600
AT1G67290	AT5G19580
AT1G67300	AT1G79820
AT1G67340	AT5G50450
AT1G67370	AT4G32200
AT1G67390	AT3G60790
AT1G67420	AT5G20660
AT1G67500	AT5G63960
AT1G67580	AT5G63370
AT1G67690	AT5G51540
AT1G67720	AT2G37050
AT1G67770	AT3G26120
AT1G67810	AT5G50210
AT1G67830	AT3G26430
AT1G67880	AT3G27540
AT1G67890	AT3G06630
AT1G67900	AT3G26490
AT1G68000	AT4G38570
AT1G68020	AT4G17770
AT1G68070	AT2G01735
AT1G68310	AT3G50845
AT1G68460	AT3G19160
AT1G68550	AT3G25890
AT1G68560	AT5G11720
AT1G68580	AT5G55600
AT1G68590	AT5G15760
AT1G68620	AT5G16080
AT1G68740	AT3G23430
AT1G68800	AT3G18550
AT1G68830	AT5G01920
AT1G68910	AT5G11390
AT1G68960	AT5G03390
AT1G69010	AT5G08130
AT1G69020	AT5G66960
AT1G69040	AT3G01990
AT1G69090	AT5G66830
AT1G69100	AT4G22050
AT1G69190	AT4G30000
AT1G69200	AT3G54090
AT1G69210	AT1G77122
AT1G69270	AT3G02130
AT1G69330	AT3G29270
AT1G69340	AT2G40600
AT1G69370	AT3G29200
AT1G69380	AT5G13610
AT1G69450	AT3G01100
AT1G69510	AT5G64130
AT1G69530	AT2G03090
AT1G69540	AT2G03060
AT1G69600	AT5G60480
AT1G69610	AT5G39785
AT1G69620	AT3G28900
AT1G69630	AT1G78750
AT1G69800	AT3G48530
AT1G69830	AT1G76130
AT1G69840	AT5G62740
AT1G69850	AT5G62730
AT1G70020	AT5G39330
AT1G70110	AT3G59750
AT1G70190	AT4G36420
AT1G70530	AT5G40380
AT1G70640	AT3G26510
AT1G70750	AT5G16720
AT1G70790	AT2G01540
AT1G70820	AT5G17530
AT1G70920	AT2G01430
AT1G70980	AT5G56680
AT1G71080	AT5G38050
AT1G71090	AT5G01990
AT1G71100	AT2G01290
AT1G71190	AT5G11870
AT1G71250	AT5G08460
AT1G71310	AT5G47870
AT1G71320	AT3G62350
AT1G71370	AT5G05450
AT1G71390	AT3G23120
AT1G71470	AT3G22090
AT1G71480	AT5G41470
AT1G71697	AT4G09760
AT1G71850	AT4G24320
AT1G71870	AT5G49130
AT1G71900	AT4G09640
AT1G71920	AT5G10330
AT1G71940	AT4G09580
AT1G72070	AT1G80920
AT1G72090	AT4G36390
AT1G72110	AT2G38995
AT1G72160	AT4G09160
AT1G72220	AT5G10380
AT1G72250	AT2G22610
AT1G72270	AT4G27010
AT1G72280	AT2G38960
AT1G72300	AT5G53890
AT1G72370	AT3G04770
AT1G72416	AT3G14200
AT1G72480	AT2G01070
AT1G72510	AT2G09970
AT1G72520	AT3G22400
AT1G72570	AT4G37750
AT1G72590	AT2G16530
AT1G72610	AT5G20630
AT1G72730	AT3G13920
AT1G72810	AT4G29840
AT1G72820	AT5G26200
AT1G72850	AT4G09420
AT1G72880	AT4G14930
AT1G72960	AT5G45160
AT1G72980	AT3G13850
AT1G73000	AT2G26040
AT1G73060	AT5G48790
AT1G73110	AT2G39730
AT1G73170	AT3G10420
AT1G73340	AT3G50660
AT1G73600	AT3G18000
AT1G73680	AT3G01420
AT1G73700	AT2G34360
AT1G73790	AT4G09550
AT1G73850	AT3G20260
AT1G73875	AT3G18500
AT1G73940	AT5G49410
AT1G74030	AT2G36530
AT1G74040	AT5G23020
AT1G74070	AT5G35100
AT1G74170	AT5G49290
AT1G74210	AT5G08030
AT1G74220	AT2G03630
AT1G74300	AT2G36290
AT1G74330	AT5G39420
AT1G74350	AT5G04050
AT1G74460	AT5G37690
AT1G74500	AT3G47710
AT1G74590	AT5G62480
AT1G74670	AT5G15230
AT1G74700	AT2G04530
AT1G74780	AT2G34355
AT1G74800	AT5G62620
AT1G74850	AT2G31400
AT1G74910	AT2G04650
AT1G74920	AT3G48170
AT1G74960	AT5G46290
AT1G74970	AT3G49080
AT1G75000	AT4G36830
AT1G75020	AT3G18850
AT1G75160	AT5G66740
AT1G75170	AT4G36640
AT1G75210	AT5G48960
AT1G75240	AT2G18350
AT1G75330	AT3G20330
AT1G75335	AT5G60030
AT1G75388	AT2G18162
AT1G75450	AT3G63440
AT1G75500	AT3G53210
AT1G75510	AT3G52270
AT1G75530	AT3G54350
AT1G75540	AT4G39070
AT1G75640	AT4G36180
AT1G75660	AT5G42540
AT1G75750	AT2G18420
AT1G75850	AT2G17790
AT1G75950	AT5G42190
AT1G76170	AT2G44270
AT1G76320	AT3G22170
AT1G76340	AT5G19980
AT1G76360	AT2G17220
AT1G76400	AT2G01720
AT1G76490	AT2G17370
AT1G76810	AT2G27700
AT1G77090	AT3G56650
AT1G77100	AT4G25980
AT1G77120	AT5G43940
AT1G77130	AT3G18660
AT1G77220	AT4G38360
AT1G77260	AT2G39750
AT1G77370	AT5G20500
AT1G77420	AT5G16120
AT1G77490	AT4G08390
AT1G77520	AT5G53810
AT1G77590	AT2G04350
AT1G77600	AT5G47690
AT1G77670	AT2G22250
AT1G77680	AT2G17510
AT1G77690	AT5G01240
AT1G77750	AT5G14320
AT1G77770	AT4G08460
AT1G77890	AT4G08540
AT1G78000	AT3G51895
AT1G78040	AT4G08685
AT1G78070	AT5G56190
AT1G78130	AT5G10190
AT1G78140	AT2G41040
AT1G78180	AT5G64970
AT1G78230	AT4G03260
AT1G78240	AT2G03480
AT1G78280	AT5G06550
AT1G78520	AT2G43670
AT1G78560	AT2G26900
AT1G78630	AT3G01790
AT1G78640	AT2G33720
AT1G78690	AT3G05510
AT1G78700	AT4G18890
AT1G78720	AT2G34250
AT1G78910	AT3G19440
AT1G78930	AT2G21710
AT1G78980	AT3G14350
AT1G78990	AT5G16410
AT1G79110	AT3G12920
AT1G79170	AT3G28590
AT1G79430	AT3G12730
AT1G79530	AT3G04120
AT1G79640	AT4G10730
AT1G79770	AT5G25840
AT1G79780	AT3G16300
AT1G79880	AT4G32720
AT1G79940	AT4G21180
AT1G80030	AT3G17830
AT1G80050	AT5G11160
AT1G80070	AT4G38780
AT1G80080	AT2G42800
AT1G80120	AT3G15810
AT1G80130	AT4G32340
AT1G80200	AT5G11280
AT1G80210	AT3G06820
AT1G80220	AT2G26050
AT1G80230	AT3G15640
AT1G80245	AT4G00695
AT1G80310	AT2G25680
AT1G80350	AT2G34560
AT1G80450	AT5G08480
AT1G80500	AT2G20930
AT1G80600	AT5G46180
AT1G80650	AT4G00420
AT1G80710	AT5G58760
AT1G80740	AT4G19020
AT1G80745	AT3G15420
AT1G80760	AT4G10380
AT1G80780	AT2G32070
AT1G80880	AT5G15010
AT1G80950	AT2G45670
AT2G01180	AT3G02600
AT2G01190	AT3G18230
AT2G01220	AT3G27610
AT2G01275	AT5G38070
AT2G01280	AT2G45100
AT2G01330	AT3G18060
AT2G01440	AT3G02060
AT2G01500	AT3G18010
AT2G01520	AT4G14060
AT2G01580	AT3G07510
AT2G01660	AT5G37660
AT2G01790	AT3G27040
AT2G01800	AT4G00580
AT2G01950	AT4G39400
AT2G01960	AT5G57810
AT2G01970	AT5G37310
AT2G02010	AT5G17330
AT2G02103	AT5G25200
AT2G02290	AT5G23470
AT2G02400	AT5G58490
AT2G02520	AT3G25727
AT2G02580	AT3G26330
AT2G02650	AT3G09510
AT2G02770	AT3G11470
AT2G02880	AT5G62270
AT2G02930	AT4G02520
AT2G03020	AT4G16540
AT2G03160	AT3G25650
AT2G03270	AT5G35970
AT2G03330	AT3G11810
AT2G03560	AT5G38270
AT2G03880	AT3G24000
AT2G04220	AT4G12690
AT2G04230	AT3G49030
AT2G04280	AT4G08810
AT2G04390	AT5G04800
AT2G04400	AT5G48220
AT2G04410	AT5G55850
AT2G04450	AT4G12720
AT2G04480	AT5G35870
AT2G04520	AT5G35680
AT2G04630	AT5G51940
AT2G04750	AT5G55400
AT2G04795	AT5G35732
AT2G04842	AT5G26830
AT2G04910	AT5G35740
AT2G04930	AT3G19595
AT2G05050	AT4G08260
AT2G05100	AT3G27690
AT2G05117	AT4G15735
AT2G05160	AT3G52980
AT2G05185	AT5G22608
AT2G05230	AT5G35753
AT2G05260	AT4G10955
AT2G05310	AT4G13500
AT2G05590	AT4G39870
AT2G05752	AT3G24517
AT2G05790	AT4G26830
AT2G05840	AT5G35590
AT2G05850	AT3G52000
AT2G05910	AT5G20640
AT2G05940	AT5G35580
AT2G05970	AT4G17565
AT2G06005	AT5G20580
AT2G06020	AT2G42660
AT2G06025	AT4G28030
AT2G06040	AT5G21900
AT2G06090	AT5G27238
AT2G06166	AT4G17718
AT2G06510	AT4G19130
AT2G06850	AT5G13870
AT2G06904	AT2G09840
AT2G07110	AT3G46210
AT2G07120	AT3G18340
AT2G07140	AT3G44120
AT2G07560	AT3G60330
AT2G07640	AT3G12800
AT2G07760	AT5G28823
AT2G07981	AT2G08986
AT2G09990	AT3G04230
AT2G10550	AT3G18630
AT2G11015	AT5G29050
AT2G11620	AT3G45800
AT2G11810	AT5G20410
AT2G12400	AT2G25270
AT2G12480	AT5G42240
AT2G12646	AT3G60670
AT2G13450	AT4G02000
AT2G13560	AT4G00570
AT2G13630	AT3G04660
AT2G13810	AT4G33680
AT2G13820	AT5G64080
AT2G14000	AT3G30820
AT2G14070	AT4G33560
AT2G14255	AT5G20350
AT2G14282	AT2G25685
AT2G14285	AT4G30220
AT2G14288	AT3G24610
AT2G14378	AT4G35165
AT2G14530	AT5G64470
AT2G14690	AT4G33810
AT2G14710	AT3G16580
AT2G14750	AT4G39940
AT2G14800	AT3G44713
AT2G14820	AT4G37590
AT2G14860	AT4G33905
AT2G14870	AT5G12190
AT2G14910	AT5G14970
AT2G14935	AT3G23167
AT2G15000	AT4G34265
AT2G15025	AT5G35890
AT2G15180	AT3G43470
AT2G15230	AT5G14180
AT2G15280	AT3G19460
AT2G15320	AT5G66330
AT2G15420	AT3G42060
AT2G15470	AT4G13760
AT2G15590	AT4G33985
AT2G15620	AT5G04590
AT2G15695	AT5G44250
AT2G15730	AT4G34420
AT2G15740	AT2G18490
AT2G15760	AT2G26530
AT2G15830	AT4G33960
AT2G16030	AT4G26730
AT2G16060	AT3G10520
AT2G16090	AT3G27710
AT2G16200	AT4G34450
AT2G16250	AT4G39270
AT2G16385	AT4G34600
AT2G16440	AT5G44635
AT2G16460	AT3G51090
AT2G16595	AT2G21160
AT2G16620	AT3G23650
AT2G16650	AT4G21900
AT2G16710	AT2G36260
AT2G16920	AT2G33770
AT2G16930	AT5G15220
AT2G16940	AT5G09880
AT2G17050	AT4G19520
AT2G17230	AT5G51550
AT2G17240	AT3G24506
AT2G17265	AT4G35295
AT2G17360	AT5G58420
AT2G17500	AT5G65980
AT2G17520	AT5G24360
AT2G17540	AT4G35510
AT2G17660	AT4G35655
AT2G17705	AT4G08330
AT2G17740	AT2G44370
AT2G17750	AT2G19360
AT2G17787	AT4G35940
AT2G17800	AT4G35950
AT2G17820	AT2G47430
AT2G17830	AT5G42460
AT2G17840	AT4G35985
AT2G17850	AT5G66170
AT2G17890	AT5G66210
AT2G17930	AT4G36080
AT2G17940	AT3G51220
AT2G17980	AT4G31740
AT2G17990	AT5G66250
AT2G18000	AT5G45600
AT2G18010	AT4G36110
AT2G18080	AT4G36195
AT2G18160	AT4G34590
AT2G18196	AT4G10465
AT2G18220	AT3G55510
AT2G18245	AT3G19970
AT2G18450	AT5G66760
AT2G18530	AT3G46160
AT2G18620	AT4G36810
AT2G18630	AT5G66675
AT2G18660	AT4G30380
AT2G18720	AT4G18330
AT2G18760	AT5G63950
AT2G18770	AT5G05670
AT2G18780	AT3G16740
AT2G18876	AT5G57410
AT2G18900	AT3G26480
AT2G18915	AT5G57360
AT2G18940	AT5G02860
AT2G18950	AT3G11945
AT2G18969	AT4G30180
AT2G18990	AT3G25580
AT2G19000	AT4G21620
AT2G19130	AT4G00340
AT2G19160	AT5G57270
AT2G19220	AT3G11290
AT2G19380	AT2G22100
AT2G19400	AT3G23310
AT2G19410	AT5G57035
AT2G19460	AT5G11970
AT2G19470	AT5G44100
AT2G19490	AT3G32920
AT2G19580	AT5G46700
AT2G19610	AT5G07640
AT2G19620	AT5G56750
AT2G19650	AT3G46800
AT2G19740	AT4G26230
AT2G19760	AT4G29350
AT2G19850	AT4G04030
AT2G20000	AT3G16320
AT2G20030	AT4G28890
AT2G20050	AT3G06270
AT2G20080	AT4G28840
AT2G20100	AT4G29100
AT2G20170	AT4G23390
AT2G20300	AT5G56890
AT2G20320	AT5G35560
AT2G20350	AT5G67010
AT2G20370	AT2G29040
AT2G20430	AT4G28556
AT2G20450	AT4G27090
AT2G20465	AT4G08028
AT2G20510	AT2G36070
AT2G20540	AT5G56310
AT2G20562	AT2G31090
AT2G20570	AT5G44190
AT2G20610	AT4G28410
AT2G20620	AT4G29550
AT2G20635	AT5G05510
AT2G20670	AT4G32480
AT2G20800	AT4G21490
AT2G20850	AT4G03390
AT2G20860	AT5G08415
AT2G20870	AT4G28160
AT2G20900	AT4G28130
AT2G20950	AT4G38550
AT2G20960	AT4G38560
AT2G20990	AT5G04220
AT2G21110	AT4G38700
AT2G21170	AT3G55440
AT2G21300	AT4G24170
AT2G21350	AT4G39040
AT2G21490	AT4G39130
AT2G21780	AT4G39360
AT2G21930	AT4G38870
AT2G21980	AT2G41350
AT2G22040	AT3G18140
AT2G22121	AT4G09153
AT2G22180	AT4G39745
AT2G22230	AT5G10160
AT2G22290	AT5G10260
AT2G22425	AT4G40042
AT2G22450	AT5G64300
AT2G22460	AT5G65340
AT2G22470	AT4G40090
AT2G22510	AT4G38080
AT2G22530	AT5G17250
AT2G22540	AT4G24540
AT2G22670	AT5G65670
AT2G22720	AT4G37860
AT2G22730	AT5G65687
AT2G22740	AT2G35160
AT2G22750	AT4G37850
AT2G22780	AT5G09660
AT2G22795	AT4G37820
AT2G22860	AT4G37720
AT2G22870	AT5G11480
AT2G22880	AT4G37710
AT2G22900	AT4G37690
AT2G23080	AT3G50000
AT2G23096	AT4G33910
AT2G23130	AT4G37450
AT2G23140	AT3G54790
AT2G23150	AT5G67330
AT2G23370	AT4G34090
AT2G23380	AT4G02020
AT2G23430	AT3G50630
AT2G23450	AT5G66790
AT2G23540	AT3G50400
AT2G23660	AT5G66870
AT2G23700	AT5G66600
AT2G23930	AT3G11500
AT2G23960	AT4G30530
AT2G23970	AT4G30550
AT2G24010	AT3G02110
AT2G24040	AT4G28088
AT2G24050	AT5G57870
AT2G24120	AT5G15700
AT2G24170	AT5G10840
AT2G24190	AT3G61220
AT2G24230	AT5G58150
AT2G24280	AT5G65760
AT2G24290	AT4G30996
AT2G24330	AT4G31080
AT2G24350	AT3G12640
AT2G24410	AT3G20550
AT2G24430	AT3G18400
AT2G24440	AT4G31360
AT2G24490	AT3G02920
AT2G24550	AT4G31510
AT2G24640	AT4G31670
AT2G24762	AT4G31730
AT2G24945	AT4G36925
AT2G24960	AT4G02210
AT2G24990	AT5G37350
AT2G25000	AT4G31800
AT2G25120	AT4G23120
AT2G25190	AT5G25170
AT2G25200	AT5G11000
AT2G25230	AT5G40430
AT2G25250	AT4G32020
AT2G25260	AT5G25265
AT2G25305	AT5G54215
AT2G25344	AT2G28355
AT2G25355	AT4G32175
AT2G25430	AT4G32285
AT2G25490	AT5G25350
AT2G25520	AT5G11230
AT2G25580	AT4G32450
AT2G25650	AT4G00270
AT2G25690	AT5G11460
AT2G25737	AT2G36630
AT2G25770	AT4G32870
AT2G25930	AT3G21320
AT2G25950	AT3G04780
AT2G26010	AT5G44430
AT2G26020	AT5G44420
AT2G26030	AT5G44950
AT2G26070	AT3G51040
AT2G26140	AT5G53170
AT2G26160	AT3G25750
AT2G26240	AT3G43520
AT2G26270	AT3G43930
AT2G26310	AT3G63170
AT2G26330	AT5G07180
AT2G26450	AT4G33230
AT2G26520	AT3G57500
AT2G26600	AT3G15800
AT2G26610	AT3G33530
AT2G26660	AT5G20150
AT2G26840	AT3G43910
AT2G26850	AT2G32560
AT2G26865	AT2G36724
AT2G26870	AT3G03540
AT2G26920	AT5G12120
AT2G26975	AT3G46900
AT2G27060	AT5G10020
AT2G27070	AT5G07210
AT2G27080	AT5G21130
AT2G27090	AT4G39790
AT2G27130	AT3G43720
AT2G27145	AT3G43083
AT2G27260	AT3G52460
AT2G27310	AT2G36090
AT2G27330	AT5G06210
AT2G27340	AT3G58130
AT2G27385	AT5G22430
AT2G27410	AT2G32645
AT2G27420	AT3G49340
AT2G27450	AT5G64370
AT2G27540	AT5G52080
AT2G27550	AT5G03840
AT2G27660	AT2G44400
AT2G27750	AT5G05210
AT2G27780	AT5G27310
AT2G27810	AT4G38050
AT2G27990	AT5G02030
AT2G28000	AT5G56500
AT2G28110	AT5G22940
AT2G28230	AT4G09070
AT2G28320	AT3G54800
AT2G28350	AT4G30080
AT2G28450	AT3G21300
AT2G28480	AT4G13070
AT2G28520	AT4G39080
AT2G28540	AT3G45630
AT2G28550	AT5G60120
AT2G28690	AT5G59760
AT2G28700	AT3G05860
AT2G28760	AT5G59290
AT2G28780	AT3G09450
AT2G28830	AT3G46510
AT2G28900	AT4G16160
AT2G29020	AT5G59410
AT2G29045	AT4G30064
AT2G29110	AT5G27100
AT2G29330	AT2G30670
AT2G29510	AT5G59020
AT2G29650	AT4G00370
AT2G29690	AT3G55870
AT2G29700	AT5G05710
AT2G29760	AT4G14820
AT2G29880	AT5G27260
AT2G29950	AT2G40080
AT2G29960	AT5G58710
AT2G30010	AT5G58600
AT2G30050	AT3G01340
AT2G30100	AT5G07910
AT2G30110	AT5G06460
AT2G30340	AT2G40470
AT2G30360	AT5G01820
AT2G30390	AT5G26030
AT2G30470	AT4G32010
AT2G30500	AT5G58320
AT2G30650	AT5G65940
AT2G30720	AT5G48370
AT2G30890	AT4G18260
AT2G30950	AT5G15250
AT2G31060	AT5G13650
AT2G31160	AT3G23290
AT2G31190	AT5G49820
AT2G31270	AT3G54710
AT2G31290	AT3G63090
AT2G31320	AT5G22470
AT2G31470	AT5G65850
AT2G31610	AT3G53870
AT2G31620	AT3G21960
AT2G31660	AT3G59020
AT2G31740	AT5G04610
AT2G31800	AT2G43850
AT2G31810	AT5G16290
AT2G31820	AT5G60070
AT2G31840	AT4G28590
AT2G31940	AT5G19875
AT2G32000	AT5G63920
AT2G32050	AT3G43250
AT2G32220	AT3G22230
AT2G32260	AT4G15130
AT2G32280	AT4G21310
AT2G32290	AT4G15210
AT2G32295	AT5G35730
AT2G32700	AT4G32551
AT2G32720	AT5G48810
AT2G32850	AT5G08160
AT2G32940	AT5G21030
AT2G33233	AT3G48231
AT2G33250	AT3G04310
AT2G33260	AT5G19500
AT2G33290	AT4G13460
AT2G33370	AT3G04400
AT2G33410	AT4G14300
AT2G33480	AT5G13180
AT2G33540	AT5G58003
AT2G33670	AT5G65970
AT2G33700	AT3G51470
AT2G33735	AT5G16650
AT2G33820	AT5G46800
AT2G33830	AT5G44300
AT2G33845	AT4G28440
AT2G33860	AT5G60450
AT2G33880	AT5G45980
AT2G33990	AT3G15050
AT2G34210	AT4G08350
AT2G34280	AT4G01640
AT2G34290	AT5G27790
AT2G34357	AT4G23540
AT2G34410	AT3G06550
AT2G34440	AT3G66656
AT2G34460	AT3G18890
AT2G34690	AT4G39670
AT2G34770	AT4G20870
AT2G34870	AT3G02670
AT2G34890	AT3G12670
AT2G34900	AT3G52280
AT2G35130	AT3G59040
AT2G35155	AT5G45030
AT2G35170	AT4G17080
AT2G35215	AT5G46770
AT2G35260	AT4G17840
AT2G35270	AT4G17800
AT2G35280	AT3G30430
AT2G35310	AT5G09780
AT2G35410	AT4G09040
AT2G35630	AT3G28155
AT2G35658	AT4G16840
AT2G35680	AT5G56610
AT2G35690	AT4G16760
AT2G35700	AT4G16750
AT2G35710	AT4G16600
AT2G35736	AT4G25225
AT2G35760	AT4G16442
AT2G35795	AT5G03030
AT2G35840	AT3G52340
AT2G35890	AT2G38910
AT2G35910	AT5G06490
AT2G35960	AT3G52470
AT2G35970	AT4G09590
AT2G36010	AT5G22220
AT2G36026	AT3G52525
AT2G36160	AT3G11510
AT2G36180	AT5G17470
AT2G36330	AT5G62820
AT2G36390	AT5G03650
AT2G36420	AT5G03670
AT2G36610	AT5G03790
AT2G36830	AT3G26520
AT2G36870	AT3G44990
AT2G36890	AT5G23000
AT2G36900	AT5G50440
AT2G36910	AT3G28380
AT2G36950	AT5G03380
AT2G36960	AT4G39380
AT2G36985	AT3G53232
AT2G37010	AT5G60740
AT2G37040	AT5G04230
AT2G37060	AT3G53340
AT2G37100	AT5G03110
AT2G37120	AT3G53370
AT2G37130	AT4G21960
AT2G37240	AT5G65840
AT2G37250	AT2G39270
AT2G37270	AT3G11940
AT2G37290	AT2G39280
AT2G37370	AT5G13560
AT2G37390	AT3G53530
AT2G37478	AT3G53668
AT2G37480	AT3G53670
AT2G37510	AT5G54580
AT2G37540	AT5G02540
AT2G37590	AT5G02460
AT2G37660	AT5G02240
AT2G37670	AT5G02430
AT2G37678	AT5G02200
AT2G37720	AT5G64020
AT2G37730	AT3G11420
AT2G37860	AT5G22790
AT2G37930	AT5G01030
AT2G37970	AT3G10130
AT2G37975	AT3G54085
AT2G37980	AT5G01100
AT2G38025	AT3G57810
AT2G38060	AT3G46980
AT2G38090	AT5G58900
AT2G38170	AT3G51860
AT2G38180	AT3G11210
AT2G38230	AT5G01410
AT2G38250	AT5G01380
AT2G38310	AT2G40330
AT2G38320	AT5G01620
AT2G38330	AT4G38380
AT2G38360	AT5G01640
AT2G38370	AT3G51720
AT2G38410	AT5G01760
AT2G38450	AT5G05360
AT2G38460	AT5G03570
AT2G38590	AT4G33290
AT2G38610	AT3G08620
AT2G38640	AT5G41590
AT2G38800	AT3G54570
AT2G38810	AT3G54560
AT2G38860	AT3G02720
AT2G39140	AT3G43340
AT2G39180	AT3G09780
AT2G39360	AT3G46290
AT2G39390	AT5G02610
AT2G39400	AT3G55180
AT2G39470	AT3G55330
AT2G39560	AT5G59350
AT2G39660	AT3G55450
AT2G39690	AT3G12540
AT2G39700	AT3G55500
AT2G39705	AT3G55515
AT2G39710	AT5G02190
AT2G39760	AT5G19000
AT2G39782	AT5G39010
AT2G39830	AT4G36860
AT2G39855	AT3G55646
AT2G39870	AT3G55690
AT2G39930	AT4G09020
AT2G39960	AT4G04200
AT2G39980	AT5G01210
AT2G40010	AT3G11250
AT2G40060	AT3G51890
AT2G40070	AT3G09000
AT2G40095	AT3G55880
AT2G40100	AT5G01530
AT2G40110	AT3G08990
AT2G40113	AT5G47635
AT2G40150	AT3G55990
AT2G40170	AT3G51810
AT2G40270	AT3G56050
AT2G40290	AT5G05470
AT2G40320	AT3G11030
AT2G40390	AT5G64190
AT2G40435	AT3G56220
AT2G40450	AT5G48510
AT2G40460	AT5G46040
AT2G40490	AT3G14930
AT2G40610	AT5G05290
AT2G40630	AT5G05240
AT2G40640	AT5G05230
AT2G40660	AT4G13780
AT2G40690	AT5G40610
AT2G40720	AT5G08490
AT2G40790	AT3G56420
AT2G40830	AT3G56580
AT2G40930	AT5G22030
AT2G40955	AT4G15096
AT2G40990	AT3G56920
[truncated: 1,179 more rows]

## Sheet: Results of different E-values
	e-20			e-30
	duplicates	singletons	p-values	duplicates	singletons	p-values
total	20775	3520		19684	3520
exp	132	1	1.1e-05	127	1	9.6e-06
2_outof_3	687	54	2.1e-08	663	54	9.5e-09
psRNAtarget	1017	67	2.65e-15	982	67	7e-16
tapir	963	93	1.05e-07	927	93	4.6e-08
UEA	992	83	1.51e-10	957	83	5.1e-11
