# Supplementary material for: Duplicate Gene Divergence by Changes in MicroRNA Binding Sites in Arabidopsis and Brassica
Source: Genome Biol Evol. 2015 Feb 2;7(3):646–55. doi: 10.1093/gbe/evv023 (PMC5322543; doi:10.1093/gbe/evv023)
Supplement: Supplementary Data [file supp_evv023_Table_S2.xlsx]

## Sheet: Predicted microRNA targets
Predicted microRNA-target interactions
AT1G01040	miR162	miR775
AT1G01160	miR837
AT1G01590	miR837
AT1G02020	miR5021
AT1G02410	miR837
AT1G02840	miR864
AT1G02860	miR827
AT1G03290	miR5021
AT1G03495	miR5020
AT1G03530	miR414
AT1G03660	miR406
AT1G03770	miR865
AT1G03850	miR5658
AT1G03940	miR5020
AT1G04210	miR415
AT1G04310	miR5021
AT1G04440	miR414
AT1G04530	miR414
AT1G04555	miR5021
AT1G05200	miR5021
AT1G05310	miR5658
AT1G05490	miR5658	miR5998
AT1G05680	miR865
AT1G05800	miR5021
AT1G06180	miR858
AT1G06250	miR864
AT1G06580	miR400	miR161
AT1G06900	miR414
AT1G07010	miR2111
AT1G07270	miR5025
AT1G07650	miR404
AT1G07990	miR414
AT1G08030	miR159
AT1G08250	miR5641
AT1G09795	miR5021
AT1G10120	miR396
AT1G10300	miR5650
AT1G11200	miR856
AT1G11440	miR414
AT1G11810	miR859	miR843
AT1G11990	miR2111
AT1G12130	miR5662
AT1G12210	miR472
AT1G12220	miR472
AT1G12280	miR472
AT1G12290	miR472
AT1G12300	miR5654
AT1G12520	miR5021
AT1G12620	miR5654
AT1G12775	miR5654
AT1G12820	miR393
AT1G12860	miR5021
AT1G12870	miR5658
AT1G12930	miR5020
AT1G13430	miR5658
AT1G14200	miR5021
AT1G14260	miR5021
AT1G14920	miR5658
AT1G15530	miR854
AT1G15690	miR414
AT1G15710	miR5658
AT1G15780	miR5020
AT1G15860	miR5650
AT1G15890	miR472
AT1G16060	miR5021
AT1G16150	miR414
AT1G16500	miR5658
AT1G16800	miR837
AT1G16858	miR5658
AT1G16860	miR5658
AT1G17180	miR415
AT1G17590	miR169
AT1G17760	miR858
AT1G17940	miR5021
AT1G17970	miR5658
AT1G18150	miR5021
AT1G18670	miR5012
AT1G18750	miR5658
AT1G19430	miR774
AT1G19500	miR397
AT1G19980	miR5021
AT1G20696	miR5021
AT1G20710	miR156
AT1G20970	miR5021
AT1G21326	miR5658
AT1G21560	miR414
AT1G22000	miR156
AT1G22960	miR400
AT1G23020	miR837
AT1G23840	miR5645
AT1G23980	miR5021
AT1G24800	miR859
AT1G24881	miR859
AT1G25055	miR859
AT1G25141	miR859
AT1G25211	miR859
AT1G25370	miR414
AT1G26210	miR414
AT1G26890	miR414
AT1G27340	miR394
AT1G27360	miR157	miR156
AT1G27370	miR157	miR156
AT1G28070	miR5021
AT1G28670	miR414
AT1G29010	miR159
AT1G29540	miR5658
AT1G29890	miR156
AT1G30210	miR319
AT1G30330	miR167
AT1G30490	miR165	miR166
AT1G30650	miR5021
AT1G30810	miR414
AT1G30890	miR417
AT1G31280	miR403
AT1G31730	miR5658
AT1G32090	miR5658
AT1G32140	miR859
AT1G32340	miR172
AT1G32360	miR5658
AT1G33060	miR5658
AT1G33120	miR5630
AT1G33140	miR5630
AT1G33240	miR5021
AT1G33770	miR5641
AT1G33790	miR846
AT1G33980	miR5021
AT1G34370	miR5658
AT1G34560	miR156
AT1G34670	miR858
AT1G35516	miR156
AT1G38790	miR5643
AT1G43005	miR4227
AT1G43020	miR5021
AT1G44080	miR5021
AT1G44900	miR781
AT1G45160	miR5658
AT1G45616	miR5658
AT1G47670	miR156
AT1G47970	miR414
AT1G48040	miR856
AT1G48150	miR5021
AT1G48400	miR414
AT1G48410	miR168
AT1G49510	miR5021
AT1G49560	miR835
AT1G49670	miR5021
AT1G49900	miR5021	miR414
AT1G49910	miR158
AT1G50410	miR414
AT1G50460	miR414
AT1G50730	miR854
AT1G50770	miR773
AT1G50780	miR5021
AT1G50820	miR857
AT1G50930	miR395
AT1G50990	miR391
AT1G51355	miR5021
AT1G51480	miR472
AT1G51640	miR5658
AT1G52050	miR846
AT1G52060	miR846
AT1G52070	miR846	miR842
AT1G52100	miR842
AT1G52110	miR846
AT1G52120	miR842
AT1G52130	miR846
AT1G52150	miR166
AT1G52320	miR414
AT1G52500	miR837
AT1G52590	miR837
AT1G52770	miR5654
AT1G53000	miR5021
AT1G53160	miR157	miR156
AT1G53230	miR5658	miR319
AT1G53290	miR775
AT1G53560	miR854
AT1G53700	miR5012
AT1G53770	miR854
AT1G54080	miR5021
AT1G54160	miR5658	miR169
AT1G54440	miR414
AT1G54520	miR5021
AT1G54710	miR5658	miR447
AT1G54740	miR5658
AT1G55110	miR5658
AT1G55380	miR414
AT1G55390	miR414
AT1G55570	miR5021
AT1G56010	miR164
AT1G56540	miR5021
AT1G57570	miR846	miR842
AT1G57620	miR4245
AT1G58210	miR414
AT1G59865	miR5021
AT1G60095	miR846
AT1G60110	miR846
AT1G60130	miR842
AT1G60140	miR396
AT1G60220	miR414
AT1G60230	miR5021
AT1G60430	miR5020
AT1G60870	miR414
AT1G60940	miR5658
AT1G61140	miR5648
AT1G61210	miR1886
AT1G61230	miR846
AT1G62260	miR5656
AT1G62590	miR400	miR161
AT1G62670	miR400	miR161
AT1G62680	miR5658
AT1G62720	miR400
AT1G62910	miR400	miR161
AT1G62930	miR400	miR161
AT1G62960	miR5021
AT1G63010	miR827
AT1G63057	miR5658
AT1G63070	miR400	miR161
AT1G63080	miR161
AT1G63130	miR5652	miR400	miR161
AT1G63150	miR161
AT1G63230	miR161
AT1G63240	miR5654
AT1G63330	miR161
AT1G63400	miR400	miR161
AT1G63500	miR5658
AT1G63630	miR161
AT1G63640	miR868
AT1G63650	miR847
AT1G63800	miR414
AT1G63980	miR414
AT1G64080	miR865
AT1G64100	miR158
AT1G64340	miR5658
AT1G64500	miR414
AT1G64570	miR414
AT1G64580	miR400	miR161
AT1G64628	miR5021
AT1G64890	miR782
AT1G65990	miR859	miR4243
AT1G66230	miR858
AT1G66370	miR828
AT1G66620	miR414
AT1G66630	miR414
AT1G66690	miR163
AT1G66700	miR163
AT1G66720	miR163
AT1G66880	miR5650
AT1G67195	miR5658
AT1G67230	miR837
AT1G67450	miR859
AT1G68140	miR447
AT1G68250	miR5998
AT1G68440	miR414
AT1G68460	miR5021
AT1G68560	miR5650
AT1G68790	miR837
AT1G68825	miR5658
AT1G69170	miR157	miR156
AT1G69190	miR5027
AT1G69360	miR414
AT1G69490	miR781
AT1G69540	miR5643
AT1G69690	miR5658
AT1G69770	miR823
AT1G69935	miR414
AT1G70200	miR414
AT1G70470	miR841
AT1G70900	miR5021
AT1G71400	miR156
AT1G71910	miR5998
AT1G72270	miR5647
AT1G72360	miR838
AT1G72470	miR5021
AT1G72570	miR5658
AT1G72830	miR169
AT1G73440	miR5020
AT1G73500	miR5658
AT1G73590	miR5020
AT1G73710	miR5658
AT1G73850	miR414
AT1G74020	miR5021
AT1G74260	miR828
AT1G74410	miR5021
AT1G74500	miR5021
AT1G74620	miR5658	miR847
AT1G74840	miR863
AT1G75150	miR414
AT1G75500	miR414
AT1G76280	miR5649
AT1G76720	miR2936
AT1G76900	miR774
AT1G77145	miR2937
AT1G77405	miR400
AT1G77500	miR5021
AT1G77650	miR833
AT1G77680	miR5641
AT1G77850	miR160
AT1G78230	miR5021
AT1G78270	miR5658
AT1G78420	miR5658
AT1G78500	miR399
AT1G79180	miR858
AT1G79500	miR414
AT1G79510	miR5658
AT1G79640	miR5658
AT1G79750	miR837
AT1G79990	miR5633
AT1G80060	miR396
AT1G80340	miR835
AT1G80370	miR5021
AT1G80740	miR868
AT1G80780	miR5658
AT1G80960	miR5658
AT2G01350	miR407
AT2G01450	miR5021
AT2G01530	miR5658
AT2G01940	miR5021
AT2G02070	miR5658
AT2G02620	miR822
AT2G02850	miR408
AT2G02860	miR5029
AT2G03200	miR5021
AT2G03240	miR5658
AT2G03410	miR415
AT2G03750	miR156
AT2G03820	miR172
AT2G03890	miR414
AT2G04160	miR5021
AT2G04620	miR5658
AT2G04920	miR859
AT2G05920	miR5021
AT2G05940	miR5658
AT2G06095	miR401
AT2G06850	miR5658
AT2G07750	miR865
AT2G07981	miR5643
AT2G08986	miR5643
AT2G11910	miR414
AT2G13370	miR5998
AT2G13690	miR773
AT2G13770	miR5021
AT2G13900	miR822	miR414
AT2G14920	miR5658
AT2G16390	miR414
AT2G16500	miR172
AT2G16750	miR5021
AT2G16900	miR414
AT2G16920	miR414
AT2G16980	miR414
AT2G17220	miR156
AT2G17880	miR5021
AT2G18780	miR859
AT2G18840	miR5021
AT2G18910	miR5021
AT2G19390	miR5021
AT2G19590	miR2111
AT2G19600	miR5021
AT2G20240	miR5021
AT2G20280	miR414
AT2G20790	miR414
AT2G21170	miR5021
AT2G21330	miR5636
AT2G21420	miR414
AT2G21530	miR5658
AT2G21540	miR855
AT2G21840	miR156
AT2G22000	miR5658
AT2G22070	miR866
AT2G22230	miR5658
AT2G22740	miR778	miR2934
AT2G22780	miR414
AT2G22810	miR843
AT2G22840	miR396
AT2G23100	miR414
AT2G23300	miR5021
AT2G23550	miR5995	miR5595
AT2G23560	miR5995	miR5595
AT2G23570	miR5995	miR5595
AT2G23580	miR5995	miR5595
AT2G23610	miR5995	miR5595
AT2G24120	miR5021
AT2G24130	miR5021
AT2G24510	miR859
AT2G24550	miR414
AT2G25110	miR5658
AT2G25980	miR846
AT2G26550	miR414
AT2G26950	miR319	miR159	miR858
AT2G27170	miR414
AT2G27520	miR859
AT2G27770	miR5658
AT2G28100	miR5021
AT2G28260	miR776
AT2G28350	miR160
AT2G28550	miR172
AT2G28780	miR395
AT2G29130	miR397
AT2G29620	miR5658
AT2G30070	miR5029
AT2G30280	miR414
AT2G30350	miR414
AT2G31070	miR319
AT2G31215	miR5014
AT2G31690	miR5021
AT2G32070	miR5658
AT2G32120	miR835
AT2G32460	miR5021	miR159
AT2G33240	miR4221
AT2G33250	miR414
AT2G33350	miR447
AT2G33400	miR5648	miR414
AT2G33430	miR414
AT2G33490	miR5024
AT2G33770	miR399
AT2G33810	miR156
AT2G34010	miR159
AT2G34530	miR396
AT2G34710	miR165	miR166
AT2G34900	miR865
AT2G34970	miR414
AT2G35130	miR5015
AT2G35150	miR5021
AT2G35160	miR778	miR2936
AT2G35360	miR414
AT2G35480	miR5021
AT2G35615	miR5021
AT2G35670	miR414
AT2G36000	miR5658
AT2G36250	miR5645
AT2G36290	miR419
AT2G36380	miR773
AT2G36390	miR414
AT2G36400	miR396
AT2G36460	miR5658
AT2G36890	miR5658
AT2G37260	miR5647
AT2G37340	miR842
AT2G37410	miR5658
AT2G37710	miR5021
AT2G38010	miR5021
AT2G38080	miR397
AT2G38290	miR5021
AT2G38590	miR4243
AT2G38770	miR1886
AT2G38810	miR841
AT2G39020	miR414
AT2G39250	miR172
AT2G39700	miR865
AT2G39710	miR5658
AT2G39795	miR414
AT2G40520	miR5021
AT2G41050	miR779
AT2G41500	miR774
AT2G41540	miR866
AT2G41620	miR5658
AT2G41720	miR161
AT2G42200	miR157	miR156
AT2G42430	miR837
AT2G42500	miR5021
AT2G43465	miR866
AT2G43970	miR5658
AT2G44190	miR869
AT2G44480	miR5658
AT2G44790	miR5658
AT2G45160	miR171	miR170
AT2G45430	miR5021
AT2G45480	miR396
AT2G45880	miR5658
AT2G46800	miR856
AT2G46850	miR156
AT2G47460	miR858
AT2G47830	miR5658
AT2G47940	miR1886
AT3G01080	miR414
AT3G01220	miR5658
AT3G01325	miR5013
AT3G01460	miR413
AT3G01500	miR5658
AT3G02340	miR865
AT3G02830	miR5658
AT3G02880	miR5021
AT3G03580	miR158
AT3G03630	miR5021
AT3G04310	miR414
AT3G04820	miR3434
AT3G05350	miR5648
AT3G05380	miR866
AT3G05690	miR169
AT3G06470	miR397
AT3G07060	miR5021
AT3G07400	miR838
AT3G07650	miR5021
AT3G07730	miR414	miR5661
AT3G07770	miR172
AT3G07920	miR5021
AT3G08500	miR858
AT3G08600	miR5658
AT3G08680	miR5021
AT3G09010	miR5012
AT3G09050	miR865
AT3G09070	miR783
AT3G09220	miR857
AT3G10010	miR5028
AT3G10070	miR407
AT3G10160	miR865
AT3G10260	miR5021
AT3G10480	miR5021
AT3G10760	miR5658
AT3G10800	miR1886
AT3G11030	miR1886
AT3G11100	miR5021	miR414
AT3G11200	miR414
AT3G11240	miR5658
AT3G11260	miR5658
AT3G11440	miR159	miR858
AT3G11720	miR5021
AT3G11810	miR414
AT3G11830	miR5021
AT3G11964	miR5633
AT3G12000	miR5021
AT3G12080	miR5021
AT3G12190	miR831
AT3G12380	miR838
AT3G12640	miR860
AT3G12890	miR2937
AT3G12977	miR164
AT3G13050	miR5628
AT3G13200	miR414
AT3G13500	miR414
AT3G13680	miR4243
AT3G13820	miR859
AT3G13830	miR859	miR843	miR4243
AT3G13930	miR5658
AT3G14030	miR859
AT3G14770	miR172
AT3G14860	miR3434
AT3G14900	miR414
AT3G14940	miR5640
AT3G14970	miR414
AT3G15030	miR319
AT3G15040	miR156
AT3G15140	miR5021
AT3G15170	miR164
AT3G15270	miR157	miR156
AT3G15355	miR5025
AT3G15390	miR832
AT3G15640	miR398
AT3G16000	miR5021
AT3G16710	miR400
AT3G16820	miR859
AT3G16880	miR859
AT3G17160	miR414
AT3G17265	miR859	miR774
AT3G17280	miR859
AT3G17350	miR5021
AT3G17490	miR774
AT3G17570	miR859
AT3G17750	miR867
AT3G18100	miR414
AT3G18295	miR5021
AT3G18390	miR414
AT3G18520	miR780
AT3G18550	miR414
AT3G18970	miR5021	miR414
AT3G19050	miR5013
AT3G19470	miR5658
AT3G19880	miR859
AT3G19890	miR2939	miR774	miR4243
AT3G19910	miR414
AT3G19940	miR4227
AT3G20030	miR4243
AT3G20330	miR5640
AT3G20640	miR5643
AT3G20710	miR859
AT3G20770	miR5021
AT3G21170	miR859
AT3G21330	miR5021
AT3G22350	miR859
AT3G22415	miR5645
AT3G22421	miR4243
AT3G22470	miR400
AT3G22700	miR859
AT3G22710	miR859
AT3G22720	miR859
AT3G22770	miR5658
AT3G22870	miR4243
AT3G22890	miR395
AT3G22940	miR4243
AT3G22950	miR5021
AT3G23160	miR414
AT3G23270	miR5658
AT3G23300	miR414
AT3G23685	miR4243
AT3G23690	miR393
AT3G23870	miR3434
AT3G23960	miR4227
AT3G24310	miR858
AT3G24480	miR5021
AT3G24580	miR859
AT3G25090	miR4243
AT3G25660	miR5021
AT3G25910	miR414
AT3G26370	miR5021
AT3G26570	miR5658
AT3G26810	miR393
AT3G27150	miR2111
AT3G27220	miR5658
AT3G27640	miR5658
AT3G28030	miR414
AT3G28690	miR156
AT3G28850	miR414
AT3G29000	miR414
AT3G29020	miR414
AT3G29070	miR414
AT3G29230	miR156	miR5015
AT3G30842	miR414
AT3G42670	miR414
AT3G43230	miR414
AT3G43240	miR866
AT3G43500	miR5998
AT3G43590	miR5658
AT3G43610	miR842	miR4239
AT3G44050	miR832
AT3G44860	miR163
AT3G44870	miR163
AT3G44940	miR5638
AT3G45020	miR414
AT3G45190	miR5657
AT3G45300	miR774
AT3G45830	miR414
AT3G45850	miR830	miR5020
AT3G46540	miR844
AT3G47170	miR156	miR171
AT3G48160	miR5021
AT3G48195	miR4243
AT3G48860	miR414
AT3G48960	miR5662
AT3G49010	miR5662
AT3G49070	miR5021
AT3G49140	miR414
AT3G49430	miR2936
AT3G49510	miR859
AT3G49520	miR859
AT3G49590	miR5658
AT3G49690	miR858
AT3G49880	miR5021
AT3G50000	miR5021
AT3G50240	miR5021
AT3G50390	miR5632
AT3G50550	miR414
AT3G50920	miR5021
AT3G51260	miR5662
AT3G51550	miR5021
AT3G51830	miR5658
AT3G52280	miR865
AT3G52290	miR779
AT3G52420	miR834
AT3G52770	miR2936
AT3G52910	miR396
AT3G53110	miR414
AT3G53310	miR414
AT3G54700	miR399
AT3G54990	miR172
AT3G55390	miR5658
AT3G55620	miR776
AT3G55940	miR414
AT3G56100	miR5012
AT3G56110	miR854
AT3G56860	miR414
AT3G57140	miR5016
AT3G57230	miR824
AT3G57400	miR5021
AT3G57540	miR773
AT3G57570	miR5021
AT3G57730	miR866
AT3G57870	miR397
AT3G57920	miR157	miR156
AT3G58180	miR156
AT3G58560	miR779
AT3G58810	miR5019
AT3G59020	miR5658
AT3G59220	miR5658
AT3G59670	miR5641
AT3G60250	miR397
AT3G60460	miR159
AT3G60550	miR5658
AT3G60580	miR5013
AT3G60630	miR171	miR170
AT3G60790	miR5658
AT3G60830	miR5640
AT3G60980	miR828
AT3G61250	miR858
AT3G61310	miR167
AT3G61740	miR5016
AT3G61780	miR5021
AT3G62070	miR5640
AT3G62590	miR414
AT3G62610	miR858
AT3G62640	miR5653
AT3G62660	miR5658
AT3G62690	miR5021
AT3G62980	miR393
AT3G63140	miR5021
AT3G63400	miR842
AT3G63430	miR5021
AT3G66658	miR319
AT4G00150	miR171	miR170
AT4G00320	miR5996
AT4G00450	miR5633
AT4G00610	miR827
AT4G00755	miR774
AT4G00760	miR2112
AT4G00930	miR834
AT4G01020	miR414
AT4G01037	miR414
AT4G01080	miR5021
AT4G01090	miR783
AT4G01110	miR5658
AT4G01170	miR414	miR5661
AT4G01883	miR5021
AT4G02220	miR414
AT4G02460	miR414
AT4G02700	miR863
AT4G02940	miR415
AT4G03070	miR414
AT4G03190	miR393
AT4G03320	miR5019
AT4G04614	miR414
AT4G04630	miR5658	miR414
AT4G04730	miR5016
AT4G05020	miR5021
AT4G05100	miR5658
AT4G05390	miR773
AT4G05410	miR414
AT4G08450	miR5021
AT4G08580	miR414
AT4G08870	miR2938
AT4G08990	miR773
AT4G09730	miR399
AT4G10390	miR415
AT4G10430	miR5021
AT4G10780	miR472
AT4G10970	miR172
AT4G11600	miR5658
AT4G11730	miR773
AT4G11880	miR5658
AT4G12350	miR858
AT4G12560	miR415
AT4G12610	miR414
AT4G14140	miR773
AT4G14165	miR773
AT4G14680	miR395
AT4G14810	miR780
AT4G14920	miR773
AT4G15430	miR855
AT4G15530	miR159
AT4G16146	miR5021
AT4G16250	miR2934
AT4G16442	miR5021
AT4G16620	miR5021
AT4G16760	miR5021
AT4G16790	miR5658
AT4G16860	miR5021
AT4G16915	miR447
AT4G16960	miR5021
AT4G16970	miR413
AT4G16990	miR865
AT4G17260	miR830
AT4G17680	miR5658
AT4G17940	miR414
AT4G17990	miR5638
AT4G18320	miR1886
AT4G18390	miR319
AT4G18770	miR5658
AT4G18820	miR5658
AT4G18905	miR414
AT4G19080	miR5661
AT4G19090	miR5661
AT4G19100	miR414
AT4G19440	miR400
AT4G19830	miR5658
AT4G20070	miR5658
AT4G20440	miR5648
AT4G20450	miR413
AT4G20700	miR156
AT4G21030	miR5018
AT4G21040	miR5018
AT4G21050	miR5018
AT4G21080	miR5018
AT4G21326	miR1886
AT4G21400	miR866
AT4G21700	miR866
AT4G22180	miR773
AT4G22820	miR5998
AT4G22970	miR3440
AT4G23010	miR780
AT4G23040	miR414
AT4G23680	miR5658
AT4G23750	miR5641
AT4G23840	miR395
AT4G24150	miR396
AT4G25210	miR864
AT4G26110	miR414
AT4G26600	miR414
AT4G26930	miR159
AT4G27300	miR5658
AT4G27310	miR414
AT4G27320	miR5658
AT4G28010	miR5663
AT4G28620	miR5658
AT4G28760	miR5640
AT4G29180	miR5658
AT4G29230	miR5658
AT4G29520	miR414
AT4G29790	miR5021
AT4G30080	miR160
AT4G30190	miR5021	miR773
AT4G30340	miR5998
AT4G30350	miR5021
AT4G30600	miR5658
AT4G30720	miR414
AT4G30750	miR5634
AT4G30760	miR5634
AT4G30993	miR5021
AT4G31510	miR414
AT4G31610	miR414
AT4G31800	miR5658
AT4G31980	miR5021
AT4G32000	miR5021
AT4G32240	miR414
AT4G32260	miR5021
AT4G32590	miR5021
AT4G32820	miR782
AT4G32880	miR165	miR166
AT4G33010	miR5998
AT4G33060	miR414
AT4G33230	miR397
AT4G33290	miR859
AT4G34060	miR402
AT4G34160	miR5021
AT4G34390	miR5658
AT4G34490	miR5995	miR5595
AT4G36150	miR5021
AT4G36580	miR5021
AT4G36780	miR5657
AT4G36860	miR414
AT4G36870	miR5658
AT4G36900	miR5658
AT4G36920	miR172
AT4G36950	miR5021
AT4G36980	miR414
AT4G37150	miR5995	miR5595
AT4G37250	miR5021
AT4G37490	miR847
AT4G37650	miR5021
AT4G37740	miR396
AT4G37770	miR159
AT4G37850	miR838
AT4G38360	miR5658
AT4G38480	miR414
AT4G38600	miR5021
AT4G38870	miR5658
AT4G39180	miR5658
AT4G39420	miR5658
AT4G39840	miR5658
AT5G01110	miR5021
AT5G01370	miR396
AT5G01680	miR5021
AT5G01810	miR5655
AT5G02010	miR5638
AT5G02190	miR5021
AT5G02330	miR822
AT5G02350	miR822
AT5G02440	miR5658
AT5G02470	miR397
AT5G03060	miR5658
AT5G03330	miR5658
AT5G03340	miR5658
AT5G03530	miR5658
AT5G03545	miR5658
AT5G04060	miR5021
AT5G04500	miR5021
AT5G04980	miR414
AT5G05100	miR854
AT5G05400	miR472
AT5G05550	miR414
AT5G05700	miR414
AT5G06100	miR319	miR159
AT5G06120	miR5020
AT5G06340	miR5654
AT5G06510	miR169
AT5G06770	miR414
AT5G07400	miR838
AT5G07580	miR5658
AT5G07680	miR164
AT5G07860	miR5021
AT5G07970	miR1886
AT5G08150	miR414
AT5G08230	miR414
AT5G08430	miR414
AT5G08490	miR3440
AT5G08600	miR414
AT5G08620	miR157
AT5G09460	miR2933	miR838
AT5G09461	miR2933	miR838
AT5G09462	miR2933	miR838
AT5G09463	miR2933	miR838
AT5G09670	miR394
AT5G09672	miR394
AT5G09860	miR414
AT5G10180	miR395
AT5G10750	miR852
AT5G10946	miR5021
AT5G11800	miR5021
AT5G12840	miR169
AT5G12900	miR172
AT5G13130	miR414
AT5G13530	miR414
AT5G13630	miR395
AT5G13640	miR5658
AT5G14280	miR5021	miR414
AT5G14850	miR5658
AT5G14860	miR4239
AT5G15140	miR414
AT5G16020	miR5021
AT5G16560	miR5658
AT5G16640	miR161
AT5G17580	miR5021	miR415
AT5G17680	miR5021
AT5G18370	miR866
AT5G18420	miR5021
AT5G18560	miR829
AT5G18590	miR837
AT5G18740	miR414
AT5G18760	miR5021
AT5G19080	miR5021
AT5G19120	miR5658
AT5G19590	miR854
AT5G19900	miR414
AT5G19950	miR167
AT5G20110	miR838
AT5G20220	miR5021
AT5G20320	miR4221
AT5G20670	miR5658
AT5G22310	miR414
AT5G22400	miR5021
AT5G22640	miR414
AT5G23000	miR858
AT5G23250	miR171
AT5G23420	miR414
AT5G23480	miR781
AT5G23730	miR414
AT5G23870	miR5021
AT5G23950	miR414
AT5G24190	miR5658
AT5G24660	miR396
AT5G24890	miR414
AT5G25160	miR5658
AT5G25370	miR3434
AT5G25752	miR5653
AT5G25810	miR5021
AT5G26670	miR5021
AT5G26673	miR5658
AT5G27020	miR5028
AT5G28050	miR5021
AT5G28300	miR5658	miR5016
AT5G28320	miR5021
AT5G28400	miR5021
AT5G28520	miR846	miR842
AT5G35550	miR858
AT5G35790	miR5658
AT5G35926	miR414
AT5G36190	miR4243
AT5G36200	miR859
AT5G36730	miR859	miR4243
AT5G36820	miR859	miR4243
AT5G37020	miR167
AT5G37420	miR414
AT5G37430	miR414
AT5G37780	miR414
AT5G37860	miR414
AT5G38220	miR5021
AT5G38470	miR5021
AT5G38550	miR842
AT5G38610	miR156
AT5G39610	miR164
AT5G39710	miR400
AT5G39740	miR414
AT5G39750	miR5021
AT5G40300	miR5021
AT5G40320	miR414
AT5G40340	miR414	miR406
AT5G40470	miR5021
AT5G40520	miR414
AT5G40530	miR5021
AT5G40550	miR414
AT5G40630	miR5658
AT5G41170	miR161
AT5G41340	miR414
AT5G41410	miR5658	miR414
AT5G41490	miR859
AT5G41500	miR4243
AT5G41510	miR4243
AT5G41610	miR780	miR856
AT5G41630	miR414
AT5G41840	miR414
AT5G41960	miR5021
AT5G41990	miR5658
AT5G41992	miR5658
AT5G42110	miR5021
AT5G42120	miR169
AT5G42240	miR865
AT5G42280	miR414
AT5G42460	miR859
AT5G42620	miR5658
AT5G42780	miR5658
AT5G42870	miR447
AT5G43060	miR396
AT5G43130	miR838
AT5G43270	miR157	miR156
AT5G43280	miR399
AT5G43730	miR472
AT5G43740	miR472
AT5G43780	miR395
AT5G44820	miR5021
AT5G44860	miR414
AT5G45460	miR5661
AT5G45470	miR5661
AT5G45480	miR5661
AT5G45530	miR5661
AT5G45540	miR5661
AT5G46030	miR414
AT5G46170	miR835
AT5G46560	miR5021
AT5G46780	miR5658
AT5G47040	miR414
AT5G47260	miR472
AT5G48280	miR4243
AT5G48380	miR5658
AT5G49140	miR5650
AT5G49330	miR858
AT5G49400	miR414
AT5G49680	miR5021
AT5G49740	miR5658
AT5G49850	miR846
AT5G49870	miR846
AT5G50570	miR157	miR156
AT5G50670	miR157	miR156
AT5G51000	miR4243
AT5G51330	miR426
AT5G51850	miR5641
AT5G51950	miR3932
AT5G52340	miR867
AT5G52450	miR5628
AT5G52500	miR5658
AT5G52600	miR828
AT5G52640	miR414
AT5G52830	miR854
AT5G53130	miR776
AT5G53220	miR414
AT5G53350	miR5658
AT5G53660	miR396
AT5G53700	miR5998
AT5G53950	miR164
AT5G54230	miR5658
AT5G55020	miR5658	miR159
AT5G55300	miR414
AT5G55500	miR5658
AT5G55830	miR5656
AT5G55840	miR161
AT5G55920	miR414
AT5G56110	miR858
AT5G56190	miR5658
AT5G56200	miR414
AT5G56240	miR5021
AT5G56860	miR5658
AT5G57130	miR414
AT5G57350	miR773
AT5G57460	miR5021
AT5G57520	miR5641
AT5G57580	miR414
AT5G57590	miR396
AT5G57655	miR5658
AT5G57685	miR414
AT5G57740	miR414
AT5G59030	miR5658
AT5G59230	miR414
AT5G59305	miR5655
AT5G59450	miR5658
AT5G59990	miR5658
AT5G60020	miR397
AT5G60120	miR172
AT5G60130	miR414
AT5G60142	miR414
AT5G60690	miR165	miR166
AT5G60710	miR5656
AT5G60760	miR447
AT5G61430	miR164
AT5G61510	miR5658
AT5G61590	miR5658
AT5G61650	miR414
AT5G61710	miR5658
AT5G62310	miR776
AT5G62670	miR852
AT5G62730	miR5633
AT5G62760	miR5658
AT5G63020	miR472
AT5G63650	miR414
AT5G63740	miR414
AT5G64550	miR394
AT5G64552	miR394
AT5G64640	miR866
AT5G64816	miR5021
AT5G64830	miR414
AT5G64930	miR414
AT5G65320	miR5025
AT5G65560	miR161
AT5G65640	miR5658
AT5G66440	miR5021
AT5G66760	miR447
AT5G66840	miR414
AT5G67090	miR319
AT5G67180	miR5658	miR172
AT5G67450	miR865
AT5G67470	miR5021

## Sheet: Experimental dataset
Experimentally verified microRNA-target interactions
AT1G01040	miR162
AT1G02860	miR827
AT1G06180	miR858
AT1G06580	miR161	miR400
AT1G08830	miR398
AT1G10120	miR396
AT1G12520	miR398
AT1G12820	miR393
AT1G15125	miR163
AT1G17590	miR169
AT1G23390	miR775
AT1G27340	miR394
AT1G27360	miR156
AT1G27370	miR156
AT1G30210	miR319
AT1G30330	miR167
AT1G30490	miR165	miR166
AT1G31280	miR403
AT1G35160	miR396
AT1G50055	miR173
AT1G51480	miR472
AT1G52150	miR165	miR166
AT1G53160	miR156	miR157
AT1G53230	miR319
AT1G53290	miR775
AT1G53780	miR172
AT1G56010	miR164
AT1G62590	miR161
AT1G62720	miR400
AT1G62930	miR400
AT1G63150	miR161
AT1G63230	miR161
AT1G63330	miR161
AT1G63400	miR161
AT1G64580	miR400
AT1G66230	miR858
AT1G66690	miR163
AT1G66700	miR163
AT1G66720	miR163
AT1G69170	miR156
AT1G69770	miR823
AT1G77850	miR160	miR863
AT1G78300	miR396
AT2G02850	miR408
AT2G06200	miR396
AT2G22840	miR396
AT2G27400	miR173
AT2G28190	miR398
AT2G28350	miR160
AT2G28550	miR172
AT2G29130	miR397
AT2G30210	miR408
AT2G31070	miR319
AT2G32460	miR159
AT2G33770	miR399	miR319
AT2G33810	miR156	miR157
AT2G34010	miR159
AT2G34710	miR165	miR166
AT2G36400	miR396
AT2G38080	miR397
AT2G38950	miR402
AT2G39250	miR172
AT2G39675	miR173
AT2G39681	miR173
AT2G42200	miR156
AT2G42590	miR396
AT2G45160	miR171
AT2G45480	miR396
AT2G45720	miR838
AT2G47020	miR408
AT3G02200	miR408
AT3G02520	miR396
AT3G05690	miR169
AT3G09220	miR857
AT3G11440	miR159
AT3G13960	miR396
AT3G14770	miR172
AT3G15030	miR319
AT3G15170	miR164
AT3G15270	miR156
AT3G15640	miR398
AT3G17185	miR390
AT3G19890	miR774
AT3G22890	miR395
AT3G23690	miR393
AT3G26810	miR393
AT3G44860	miR163
AT3G44870	miR163
AT3G52910	miR396
AT3G54990	miR172
AT3G57230	miR824
AT3G57920	miR156
AT3G60630	miR171
AT3G62980	miR393
AT4G00150	miR171
AT4G03190	miR393
AT4G09000	miR396
AT4G13495	miR863
AT4G14930	miR1888
AT4G18390	miR319
AT4G24150	miR396
AT4G30080	miR160
AT4G30440	miR161
AT4G32880	miR165
AT4G36920	miR172	miR173
AT4G37740	miR396
AT4G37770	miR159
AT5G02350	miR822
AT5G05390	miR408
AT5G06100	miR159
AT5G06510	miR169
AT5G07130	miR408
AT5G08310	miR1888
AT5G08415	miR837
AT5G10180	miR395
AT5G10450	miR396
AT5G10950	miR173
AT5G12840	miR169
AT5G16050	miR396
AT5G23480	miR781
AT5G28520	miR842	miR846
AT5G36200	miR859
AT5G37020	miR167	miR319
AT5G38480	miR396
AT5G38610	miR156
AT5G38900	miR1888
AT5G39610	miR164
AT5G41170	miR161
AT5G43270	miR156
AT5G43740	miR472
AT5G43780	miR395
AT5G49330	miR858
AT5G50570	miR156
AT5G50670	miR156
AT5G51270	miR844
AT5G53660	miR396
AT5G53950	miR164
AT5G55020	miR159
AT5G57735	miR390
AT5G60020	miR397
AT5G60120	miR172
AT5G60760	miR447
AT5G61430	miR164
AT5G65430	miR396
AT5G67180	miR172
