# Supplementary material for: Duplicate Gene Divergence by Changes in MicroRNA Binding Sites in Arabidopsis and Brassica
Source: Genome Biol Evol. 2015 Feb 2;7(3):646–55. doi: 10.1093/gbe/evv023 (PMC5322543; doi:10.1093/gbe/evv023)
Supplement: Supplementary Data [file supp_evv023_Table_S3.xlsx]

## Sheet: Divergent
Binding site prediction dataset		Experimental dataset
AT1G07990-AT2G28360		AT3G09220-AT5G01050
AT1G03770-AT5G44280		AT5G07680-AT5G61430
AT2G40520-AT3G56320		AT1G53160-AT3G15270
AT3G23300-AT4G14360		AT3G22890-AT4G14680
AT3G11720-AT5G06440		AT1G53290-AT3G14960
AT3G24480-AT4G13340		AT1G17590-AT1G72830
AT2G41060-AT3G56860		AT3G29035-AT5G39610
AT1G26620-AT1G69360		AT1G06180-AT2G31180
AT2G44790-AT3G60280		AT5G08430-AT5G23480
AT2G42500-AT3G58500		AT2G22810-AT4G37770
AT1G23110-AT1G70900		AT4G26930-AT5G55020
AT1G64340-AT5G41810		AT3G02200-AT5G15610
AT2G45850-AT3G61310		AT3G45090-AT5G60760
AT1G52770-AT3G15570		AT4G25160-AT5G51270
AT1G33770-AT4G10010		AT3G19880-AT3G19890
AT1G16860-AT1G78880		AT1G53750-AT1G53780
AT1G15920-AT1G80780		AT5G43730-AT5G43740
AT1G11100-AT1G61140		AT1G63130-AT1G63150
AT2G42430-AT3G58190		AT5G38540-AT5G38550
AT5G09760-AT5G64640		AT1G63320-AT1G63330
AT3G27860-AT5G40340		AT1G62910-AT1G62930
AT2G23340-AT4G36900		AT5G36190-AT5G36200
AT3G09900-AT5G03530		AT1G31280-AT1G31290
AT1G10570-AT1G60220		AT1G56010-AT3G12977
AT3G09220-AT5G01050		AT2G20860-AT5G08415
AT3G46600-AT5G59450		AT1G02860-AT2G38920
AT1G29540-AT2G34330		AT5G51270-AT5G61550
AT2G37710-AT3G53810		AT1G30330-AT5G37020
AT4G18820-AT5G45720		AT4G36920-AT5G67180
AT1G66410-AT5G37780		AT4G32880-AT5G60690
AT1G15570-AT1G80370		AT1G26480-AT2G42590
AT1G13640-AT2G03890		AT1G80230-AT3G15640
AT4G27310-AT5G54470		AT1G18140-AT2G38080
AT2G16750-AT4G35030		AT1G01040-AT3G43920
AT1G05200-AT2G32390		AT1G72880-AT4G14930
AT1G23530-AT1G70470		AT1G66230-AT5G16600
AT4G20440-AT5G44500		AT1G01830-AT2G45720
AT5G08590-AT5G63650		AT1G29010-AT2G34010
AT4G05100-AT4G21440		AT2G47020-AT3G62910
AT1G49910-AT3G19590		AT1G32140-AT3G19890
AT1G30650-AT2G34830		AT3G20910-AT5G12840
AT2G41870-AT3G57540		AT2G16920-AT2G33770
AT1G16060-AT1G79700		AT1G23390-AT3G24760
AT4G18380-AT5G46170
AT4G17680-AT5G47050
AT1G08250-AT2G27820
AT3G01260-AT5G15140
AT3G09070-AT5G01170
AT5G10570-AT5G65640
AT5G10750-AT5G24990
AT2G39820-AT3G55620
AT3G11440-AT5G06100
AT3G21620-AT4G15430
AT3G11260-AT5G05770
AT1G03290-AT4G02880
AT1G63500-AT5G41260
AT2G45430-AT3G60870
AT1G50460-AT3G20040
AT2G18730-AT4G30340
AT3G10770-AT5G05100
AT1G53310-AT3G14940
AT1G06250-AT2G31100
AT1G66900-AT5G38220
AT2G45080-AT3G60550
AT1G17180-AT1G78380
AT2G22770-AT4G37850
AT1G16490-AT1G79180
AT1G07270-AT2G29680
AT2G44680-AT3G60250
AT1G35516-AT4G09460
AT1G33230-AT4G10430
AT1G33120-AT4G10450
AT1G53230-AT3G15030
AT1G53290-AT3G14960
AT3G10200-AT5G04060
AT2G44190-AT3G60000
AT2G26080-AT4G33010
AT3G02880-AT5G16590
AT1G17940-AT1G73390
AT3G49570-AT5G24660
AT1G01440-AT4G01090
AT3G49690-AT5G65790
AT3G02340-AT5G15820
AT5G10970-AT5G25160
AT1G19000-AT1G74840
AT3G50000-AT5G67380
AT5G08230-AT5G23150
AT1G16340-AT1G79500
AT2G23760-AT4G36870
AT2G41620-AT3G57350
AT3G29035-AT5G39610
AT1G04500-AT2G33350
AT2G36250-AT3G52750
AT4G25430-AT5G51850
AT2G46940-AT3G62070
AT5G09460-AT5G64340
AT2G18330-AT4G36580
AT1G29890-AT2G34410
AT1G47128-AT5G43060
AT5G11590-AT5G25810
AT2G16900-AT4G35110
AT3G03510-AT5G17580
AT3G09840-AT5G03340
AT2G18840-AT4G30260
AT4G12040-AT4G22820
AT1G18350-AT1G73500
AT1G06180-AT2G31180
AT1G33260-AT4G10390
AT1G14580-AT2G02070
AT1G25400-AT1G68440
AT5G07450-AT5G61650
AT1G48040-AT3G17250
AT1G21740-AT1G77500
AT1G63640-AT5G41310
AT4G05020-AT4G21490
AT4G11740-AT4G23040
AT2G16500-AT4G34710
AT1G18670-AT1G74330
AT1G25410-AT1G68460
AT2G38940-AT3G54700
AT5G08430-AT5G23480
AT2G36460-AT3G52930
AT3G46900-AT5G59030
AT3G29020-AT5G39700
AT2G18960-AT4G30190
AT3G29000-AT5G39670
AT4G27320-AT5G54430
AT1G01430-AT4G01080
AT1G54160-AT3G14020
AT4G12560-AT4G22390
AT1G30810-AT2G34880
AT1G53700-AT3G14370
AT4G19950-AT5G44860
AT2G22810-AT4G37770
AT3G10760-AT5G05090
AT1G50410-AT3G20010
AT1G02840-AT4G02430
AT3G49930-AT5G67450
AT1G17970-AT1G73760
AT1G14920-AT2G01570
AT1G07330-AT2G29620
AT4G26930-AT5G55020
AT2G26440-AT4G33230
AT3G06140-AT5G19080
AT4G26150-AT5G56860
AT3G02830-AT5G16540
AT2G25220-AT4G32000
AT3G49880-AT5G67540
AT3G11100-AT5G05550
AT1G66880-AT5G38210
AT2G45120-AT3G60580
AT3G27460-AT5G40550
AT1G64170-AT5G41610
AT3G45090-AT5G60760
AT2G47560-AT3G62690
AT2G20240-AT4G28760
AT1G14260-AT2G02960
AT1G09080-AT2G32120
AT3G50920-AT5G66450
AT2G46800-AT3G61940
AT4G25800-AT5G57580
AT1G16320-AT1G79510
AT2G17880-AT4G36040
AT1G28070-AT2G33510
AT3G44940-AT5G22930
AT1G09580-AT1G57620
AT3G42670-AT5G20420
AT3G47950-AT5G62670
AT1G55110-AT3G13810
AT3G51260-AT5G66140
AT3G07650-AT5G48250
AT1G01160-AT4G00850
AT2G40380-AT3G56110
AT1G04600-AT2G33240
AT3G12130-AT5G06770
AT4G10970-AT4G23910
AT2G37340-AT3G53500
AT1G16500-AT1G79160
AT3G48860-AT5G23700
AT3G24310-AT4G13480
AT1G55570-AT3G13390
AT1G04440-AT5G43320
AT1G11990-AT1G62330
AT1G48770-AT3G18295
AT1G54220-AT3G13930
AT1G18150-AT1G73670
AT3G11240-AT5G05700
AT3G11200-AT5G05610
AT1G54080-AT3G14100
AT3G23270-AT4G14370
AT1G32260-AT2G35480
AT3G05380-AT5G27610
AT4G11880-AT4G22950
AT4G04630-AT4G21970
AT3G06330-AT5G18760
AT3G01220-AT5G15150
AT2G21330-AT4G38970
AT4G11140-AT4G23750
AT4G05410-AT4G21130
AT1G10940-AT1G60940
AT3G01500-AT5G14740
AT2G01520-AT2G01530
AT4G30730-AT4G30750
AT2G02070-AT2G02080
AT4G36140-AT4G36150
AT3G06460-AT3G06470
AT2G21520-AT2G21540
AT3G19880-AT3G19890
AT2G39020-AT2G39030
AT4G20700-AT4G20710
AT4G28620-AT4G28630
AT5G41830-AT5G41840
AT5G61590-AT5G61600
AT4G37140-AT4G37150
AT4G23670-AT4G23680
AT5G47250-AT5G47260
AT3G60960-AT3G60980
AT3G13820-AT3G13830
AT5G60130-AT5G60140
AT4G18310-AT4G18320
AT5G42230-AT5G42240
AT3G49140-AT3G49170
AT5G19100-AT5G19120
AT4G39170-AT4G39180
AT5G03520-AT5G03530
AT1G01580-AT1G01590
AT2G24130-AT2G24160
AT3G10480-AT3G10500
AT1G63130-AT1G63150
AT5G52340-AT5G52350
AT1G71390-AT1G71400
AT1G62670-AT1G62680
AT1G78480-AT1G78500
AT5G38540-AT5G38550
AT1G63070-AT1G63080
AT1G20700-AT1G20710
AT1G77145-AT1G77160
AT5G49730-AT5G49740
AT3G17270-AT3G17280
AT4G33220-AT4G33230
AT1G80330-AT1G80340
AT1G60110-AT1G60130
AT1G63320-AT1G63330
AT3G19930-AT3G19940
AT5G01680-AT5G01690
AT1G20693-AT1G20696
AT1G55560-AT1G55570
AT2G39785-AT2G39795
AT5G08490-AT5G08510
AT1G13420-AT1G13430
AT5G59030-AT5G59040
AT4G16760-AT4G16770
AT5G36190-AT5G36200
AT5G08610-AT5G08620
AT5G51930-AT5G51950
AT5G37770-AT5G37780
AT4G18895-AT4G18905
AT4G27290-AT4G27300
AT1G48390-AT1G48400
AT3G58560-AT3G58580
AT1G31280-AT1G31290
AT1G03660-AT1G03670
AT2G26950-AT2G26960
AT5G56240-AT5G56250
AT1G05670-AT1G05680
AT5G55300-AT5G55310
AT1G33060-AT4G35580
AT3G45300-AT3G51840
AT2G40320-AT3G11030
AT2G03330-AT3G11810
AT1G15550-AT1G80340
AT4G18320-AT4G22400
AT1G25370-AT1G68340
AT1G15740-AT4G23840
AT2G24350-AT3G12640
AT2G22740-AT2G35160
AT1G03380-AT1G54710
AT4G29920-AT5G57130
AT1G68800-AT3G18550
AT1G52820-AT4G03070
AT3G19880-AT4G05080
AT1G34560-AT3G27900
AT1G10300-AT1G50920
AT1G05380-AT4G14920
AT1G04940-AT4G03320
AT3G57400-AT5G52500
AT1G16670-AT3G09010
AT1G63650-AT5G41315
AT3G12080-AT5G39960
AT1G02860-AT2G38920
AT1G05200-AT4G35290
AT2G17830-AT5G42460
AT5G14360-AT5G40630
AT1G69190-AT4G30000
AT3G27150-AT5G40680
AT4G22970-AT5G28550
AT1G26210-AT1G68870
AT4G00130-AT4G25210
AT1G34370-AT5G22890
AT3G15390-AT5G58720
AT3G07920-AT5G20920
AT4G01250-AT5G52830
AT3G18770-AT3G49590
AT3G11830-AT3G20050
AT2G22230-AT5G10160
AT4G38600-AT5G02880
AT2G22780-AT5G09660
AT3G55830-AT5G04500
AT2G35690-AT4G16760
AT3G08680-AT5G05160
AT2G41050-AT4G36850
AT1G75500-AT3G53210
AT4G01037-AT5G62990
AT4G20070-AT5G43600
AT3G16250-AT4G32590
AT4G31980-AT5G11290
AT2G47940-AT5G40200
AT3G23270-AT5G42140
AT1G02660-AT3G62590
AT3G20030-AT5G60560
AT5G23730-AT5G52250
AT3G23870-AT4G13800
AT1G79640-AT4G10730
AT2G23080-AT3G50000
AT4G35140-AT4G38480
AT1G73850-AT3G20260
AT4G01020-AT5G10370
AT3G03300-AT5G20320
AT2G25000-AT4G31800
AT4G08580-AT5G17900
AT3G23300-AT5G14430
AT4G23700-AT5G41610
AT1G65990-AT4G10740
AT3G28850-AT5G39865
AT1G12930-AT5G62600
AT2G46800-AT3G58810
AT3G25520-AT5G39740
AT2G24120-AT5G15700
AT1G02720-AT3G62660
AT1G47670-AT4G35180
AT1G77680-AT2G17510
AT1G12330-AT5G12900
AT1G63500-AT4G00710
AT5G08300-AT5G23250
AT1G07010-AT1G18480
AT1G01453-AT4G01110
AT2G21930-AT4G38870
AT1G25360-AT2G22070
AT1G54440-AT5G35910
AT1G15860-AT3G12760
AT4G29230-AT5G56620
AT4G36920-AT5G67180
AT1G27720-AT5G43130
AT1G07380-AT2G38010
AT3G23160-AT5G51670
AT3G19560-AT5G51000
AT3G47170-AT5G07080
AT1G54550-AT3G49520
AT1G72270-AT4G27010
AT3G21330-AT5G09750
AT4G12350-AT4G22680
AT1G20350-AT2G37410
AT1G31450-AT2G35615
AT1G75330-AT3G20330
AT3G11590-AT5G22310
AT1G42080-AT3G43500
AT1G78070-AT5G56190
AT5G23610-AT5G51330
AT4G25760-AT5G57685
AT2G05940-AT5G35580
AT3G25660-AT5G64440
AT1G08670-AT3G46540
AT4G34560-AT5G66440
AT4G02160-AT5G61710
AT4G02400-AT5G08600
AT2G31660-AT3G59020
AT3G17265-AT3G24700
AT3G17350-AT5G50290
AT2G43465-AT3G03320
AT2G36890-AT5G23000
AT1G23980-AT5G40250
AT3G27270-AT5G14280
AT1G17440-AT3G10070
AT1G53020-AT3G15355
AT1G23220-AT5G20110
AT2G06850-AT5G13870
AT4G30350-AT5G57710
AT1G11160-AT1G61210
AT1G80230-AT3G15640
AT2G26450-AT4G33230
AT2G45880-AT4G00490
AT3G06980-AT4G09730
AT1G69540-AT2G03060
AT1G09340-AT3G63140
AT1G32360-AT2G35430
AT1G80740-AT4G19020
AT2G28780-AT3G09450
AT1G30470-AT3G45190
AT3G02540-AT5G38470
AT1G18140-AT2G38080
AT2G38590-AT4G33290
AT1G08050-AT5G60710
AT4G19100-AT5G52780
AT1G48410-AT1G69440
AT1G78230-AT4G03260
AT1G72570-AT4G37750
AT1G01040-AT3G43920
AT1G10400-AT5G14860
AT3G11490-AT5G22400
AT1G66230-AT5G16600
AT1G17080-AT1G53560
AT3G07770-AT5G56010
AT1G61660-AT3G20640
AT2G43120-AT3G59220
AT1G67390-AT3G60790
AT1G16150-AT1G69730
AT1G19500-AT2G35765
AT1G51640-AT4G31540
AT2G22750-AT4G37850
AT1G07310-AT5G23950
AT4G21580-AT5G61510
AT1G01880-AT3G28030
AT3G05350-AT4G36760
AT3G55940-AT4G38530
AT5G03140-AT5G55830
AT3G05910-AT5G26670
AT4G30340-AT5G57690
AT1G68460-AT3G19160
AT2G43970-AT3G19090
AT1G32140-AT3G19890
AT3G13680-AT4G17200
AT3G20910-AT5G12840
AT1G05490-AT3G24340
AT2G39710-AT5G02190
AT4G00930-AT5G37190
AT1G52320-AT5G25590
AT1G64630-AT5G41990
AT4G16620-AT5G47470
AT1G63010-AT4G22990
AT3G09910-AT5G03530
AT1G74500-AT3G47710
AT3G05300-AT5G28050
AT2G16920-AT2G33770
AT1G52780-AT4G21700
AT2G42600-AT3G14940
AT3G10620-AT5G06340
AT2G36390-AT5G03650
AT1G06710-AT5G65560
AT3G48960-AT5G23900
AT1G11200-AT4G21570
AT1G51540-AT3G27220
AT1G74300-AT2G36290
AT3G19940-AT4G21480
AT1G63630-AT3G17370
AT1G26730-AT2G03240
AT1G12600-AT4G23010
AT2G18780-AT3G16740
AT2G35760-AT4G16442
AT3G49140-AT5G24060
AT1G30890-AT3G59500
AT1G50930-AT3G20557
AT1G11810-AT3G13830
AT2G39830-AT4G36860
AT1G51355-AT3G20898
AT1G69850-AT5G62730
AT2G38810-AT3G54560
AT1G19780-AT2G28260
AT3G57140-AT5G04040
AT1G02475-AT4G01883
AT4G26110-AT5G56950
AT1G25250-AT2G01940
AT2G47480-AT3G62640
AT2G18450-AT5G66760
AT3G44830-AT5G13640
AT1G54090-AT1G72470
AT1G62960-AT5G51690
AT1G76360-AT2G17220
AT2G48080-AT4G02940
AT1G15710-AT5G34930
AT1G60230-AT3G19630
AT2G41540-AT3G07690
AT1G77220-AT4G38360
AT1G02840-AT1G09140
AT1G68560-AT5G11720
AT1G15780-AT2G10440
AT1G29800-AT3G43230
AT1G12860-AT3G26744
AT2G40720-AT5G08490
AT1G30510-AT4G05390
AT2G39700-AT3G55500
AT2G35130-AT3G59040
AT3G50240-AT5G47820
AT2G12480-AT5G42240
AT4G19970-AT5G44820
AT4G11100-AT5G03060
AT2G21170-AT3G55440
AT1G58250-AT5G49680

## Sheet: Same
Binding site prediction dataset		Experimental dataset
AT2G22840-AT4G37740		AT2G22840-AT4G37740
AT5G07680-AT5G61430		AT5G10450-AT5G65430
AT2G45160-AT3G60630		AT2G45160-AT3G60630
AT1G53160-AT3G15270		AT1G30490-AT2G34710
AT1G30490-AT2G34710		AT3G11440-AT5G06100
AT3G22890-AT4G14680		AT1G53230-AT3G15030
AT1G05800-AT2G31690		AT1G12820-AT3G26810
AT1G17590-AT1G72830		AT1G35160-AT4G09000
AT5G07580-AT5G61590		AT3G02520-AT5G16050
AT2G23300-AT4G37250		AT2G39250-AT3G54990
AT5G09670-AT5G64550		AT2G42200-AT3G57920
AT2G19390-AT4G29790		AT2G36400-AT3G52910
AT4G19090-AT5G45480		AT1G27360-AT1G27370
AT2G47460-AT3G62610		AT4G24150-AT5G53660
AT2G23550-AT4G37150		AT1G30210-AT4G18390
AT1G12820-AT3G26810		AT2G28350-AT4G30080
AT2G39250-AT3G54990		AT3G15170-AT5G53950
AT1G63800-AT5G41340		AT1G08830-AT2G28190
AT2G42200-AT3G57920		AT3G05690-AT5G06510
AT2G36400-AT3G52910		AT2G28550-AT5G60120
AT4G26600-AT5G55920
AT3G49510-AT3G49520
AT5G45530-AT5G45540
AT5G43730-AT5G43740
AT1G12210-AT1G12220
AT1G62910-AT1G62930
AT1G27360-AT1G27370
AT1G33120-AT1G33140
AT1G12280-AT1G12290
AT1G15890-AT5G05400
AT1G56010-AT3G12977
AT2G33250-AT3G04310
AT3G19470-AT3G22770
AT4G24150-AT5G53660
AT1G30330-AT5G37020
AT2G34900-AT3G52280
AT1G60095-AT1G61230
AT1G30210-AT4G18390
AT4G02220-AT5G64830
AT4G32880-AT5G60690
AT2G28350-AT4G30080
AT3G15170-AT5G53950
AT1G80780-AT2G32070
AT1G29010-AT2G34010
AT1G13430-AT2G14920
AT3G07730-AT4G01170
AT2G24550-AT4G31510
AT3G05690-AT5G06510
AT3G23685-AT3G25090
AT2G28550-AT5G60120
AT2G07981-AT2G08986
