# Supplementary material for: Duplicate Gene Divergence by Changes in MicroRNA Binding Sites in Arabidopsis and Brassica
Source: Genome Biol Evol. 2015 Feb 2;7(3):646–55. doi: 10.1093/gbe/evv023 (PMC5322543; doi:10.1093/gbe/evv023)
Supplement: Supplementary Data [file supp_evv023_Table_S4.xlsx]

## Sheet: Young microRNAs
Young microRNAs (defined as those with homologs only found in the Arabidopsis genus)
miR163
miR1887
miR1888
miR2933
miR2934
miR2936
miR2937
miR2938
miR2939
miR3434
miR3932
miR3933
miR401
miR402
miR404
miR405
miR406
miR407
miR420
miR4221
miR4227
miR4228
miR4239
miR4243
miR4245
miR447
miR5012
miR5013
miR5014
miR5015
miR5016
miR5017
miR5018
miR5019
miR5020
miR5021
miR5022
miR5023
miR5024
miR5025
miR5026
miR5027
miR5028
miR5029
miR5595
miR5628
miR5629
miR5630
miR5631
miR5632
miR5633
miR5634
miR5635
miR5636
miR5637
miR5638
miR5639
miR5641
miR5642
miR5643
miR5644
miR5645
miR5646
miR5647
miR5648
miR5649
miR5650
miR5652
miR5653
miR5655
miR5656
miR5657
miR5659
miR5660
miR5661
miR5662
miR5663
miR5664
miR5665
miR5666
miR5995
miR5996
miR5997
miR5998
miR5999
miR771
miR773
miR774
miR775
miR776
miR777
miR778
miR779
miR780
miR781
miR782
miR822
miR823
miR826
miR829
miR830
miR831
miR832
miR833
miR834
miR835
miR836
miR837
miR838
miR839
miR841
miR842
miR843
miR844
miR846
miR847
miR848
miR849
miR850
miR851
miR852
miR853
miR855
miR856
miR859
miR861
miR863
miR864
miR865
miR866
miR867
miR868
miR869
miR870

## Sheet: Ancient microRNAs
Ancient microRNAs
miR156
miR390
miR157
miR158
miR159
miR160
miR161
miR162
miR164
miR165
miR166
miR167
miR168
miR169
miR170
miR171
miR172
miR173
miR1886
miR2111
miR2112
miR319
miR3440
miR391
miR393
miR394
miR395
miR396
miR397
miR398
miR399
miR400
miR403
miR408
miR413
miR414
miR415
miR416
miR417
miR418
miR419
miR4240
miR426
miR472
miR5640
miR5651
miR5654
miR5658
miR824
miR825
miR827
miR828
miR840
miR845
miR854
miR857
miR858
miR860
miR862

## Sheet: Plant genomes
List of organisms whose genomes were used to identify evolutionarily young microRNAs
Aquilegia coerulea
Arabidopsis lyrata
Brachypodium distachyon
Brassica rapa
Citrus clementina
Chlamydomonas reinhardtii
Capsella rubella
Cochliobolus sativus
Eucalyptus grandis
Eriocaulon parvulum
Glycine max
Gossypium raimondii
Malus domestica
Mimulus guttatus
Oryza sativa
Physcomitrella patens
populus trichocarpa
Prunella vulgaris
Ricinus communis
Solanum lycopersicum
Selaginella moellendorffii
Vitis vinifera
Zea mays
