# Supplementary material for: Duplicate Gene Divergence by Changes in MicroRNA Binding Sites in Arabidopsis and Brassica
Source: Genome Biol Evol. 2015 Feb 2;7(3):646–55. doi: 10.1093/gbe/evv023 (PMC5322543; doi:10.1093/gbe/evv023)
Supplement: Supplementary Data [file supp_evv023_Table_S5.xlsx]

## Sheet: Same
LF	MF1	MF2
-	Bra030623	Bra032455
Bra002510	-	Bra020262
Bra007536	-	Bra003413
Bra025251	Bra032983	-
Bra006956	Bra019640	Bra028541
Bra015651	-	Bra003665
-	Bra021592	Bra001586
Bra034713	-	Bra001480
Bra033671	Bra027478	-
-	Bra014599	Bra003305
Bra013767	Bra019244	-
Bra009246	-	Bra028685
Bra004674	Bra016891	-
Bra009052	-	Bra028595
Bra011162	Bra024109	-
Bra011781	Bra017851	-
Bra033901	-	Bra001891
Bra011939	-	Bra000487

## Sheet: Divergent
LF	MF1	MF2
Bra018236	Bra021727	Bra022844
Bra011926	Bra035671	-
-	Bra040367	Bra001242
Bra004892	Bra040320	Bra000382
Bra002678	-	Bra020397
Bra026400	-	Bra010426
Bra019962	Bra018461	Bra031700
Bra008732	-	Bra023491
Bra003023	-	Bra022685
Bra008764	Bra006249	-
-	Bra026488	Bra029379
-	Bra002068	Bra037268
Bra011222	Bra024043	Bra010273
Bra018662	-	Bra031609
Bra037999	Bra030854	Bra037109
Bra011350	-	Bra040079
Bra019831	-	Bra031780
-	Bra007939	Bra003945
Bra005019	Bra017055	Bra000144
Bra027284	Bra021586	Bra001579
-	Bra006316	Bra023532
Bra025685	Bra016544	Bra031049
Bra007061	Bra014825	-
Bra036812	-	Bra012855
Bra019737	Bra016796	Bra026996
Bra002938	Bra028997	Bra035547
Bra013324	Bra012586	Bra021002
Bra024264	-	Bra031936
Bra025687	Bra016541	-
Bra029853	-	Bra001369
Bra005268	Bra017240	Bra023066
Bra009973	Bra036105	-
Bra024760	-	Bra012482
Bra027298	-	Bra001571
Bra012015	-	Bra000508
Bra011354	-	Bra040081
Bra004977	Bra017023	Bra000179
Bra009713	Bra026478	-
Bra005597	Bra021791	Bra022888
Bra008719	Bra006283	Bra023505
Bra016021	Bra008069	-
Bra004363	Bra038324	-
Bra019769	Bra016770	-
Bra009054	-	Bra028596
Bra007700	Bra014393	Bra003509
Bra007551	Bra014477	-
Bra012038	-	Bra000529
Bra032351	Bra010804	-
Bra002347	-	Bra020140
Bra038531	Bra030243	-
Bra027083	Bra031427	Bra038584
Bra026359	Bra019056	-
